# Supplementary material for: Increased copy-number variant load of associated risk genes in sporadic cases of amyotrophic lateral sclerosis
Source: Cell Mol Life Sci. 2024 Jul 27;81(1):316. doi: 10.1007/s00018-024-05335-8 (PMC11335238; doi:10.1007/s00018-024-05335-8)
Supplement: Supplementary file 1 — Supplementary Material 1 [file 18_2024_5335_MOESM1_ESM.xlsx]

## Sheet: Suppl. Table 1
Supplementary Materials S1_Table 1. List of ALS genes represented in the NeuroArray aCGH v.2.0 design.
Gene name	Gene description	Chromosome	Gene start (bp)	Gene end (bp)	Size (bp)	Exons	Category AlsOD	Category ClinVar
AGT	angiotensinogen	1	230838269	230850043	11775	5	Tenuous	/
ALAD	aminolevulinate dehydratase	9	116148597	116163613	15017	12	Tenuous	/
ALS2	ALS2, alsin Rho guanine nucleotide exchange factor	2	202565277	202645912	80636	34	Tenuous	Pathogenic/Likely Pathogenic
ANG	angiogenin	14	21152336	21167130	14795	3	Moderate evidence	Uncertain significance
APEX1	apurinic/apyrimidinic endodeoxyribonuclease 1	14	20923350	20925927	2578	5	Tenuous	/
APOE	apolipoprotein E	19	45409011	45412650	3640	4	Tenuous	/
AR	androgen receptor	X	66764465	66950461	185997	9	Tenuous	/
ARHGEF28	Rho guanine nucleotide exchange factor 28	5	72921983	73237818	315836	38	Moderate evidence	/
ATXN1	ataxin 1	6	16299343	16761722	462380	9	Strong evidence	/
ATXN2	ataxin 2	12	111890018	112037480	147463	25	Clinical modifier	Risk factor
B4GALT6	beta-1,4-galactosyltransferase 6	18	29202210	29265799	63590	9	Tenuous	/
BCL11B	B-cell CLL/lymphoma 11B	14	99635624	99737861	102238	4	Tenuous	/
BCL6	B-cell CLL/lymphoma 6	3	187439165	187463515	24351	10	Tenuous	/
CAV1	caveolin 1	7	116164839	116201233	36395	3	Unassigned	/
C9orf72	chromosome 9 open reading frame 72	9	27546544	27573864	27321	12	Definitive ALS gene	Pathogenic
CCS	copper chaperone for superoxide dismutase	11	66360292	66373490	13199	8	Tenuous	/
CDH13	cadherin 13	16	82660408	83830204	1169797	14	Tenuous	/
CDH22	cadherin 22	20	44802372	44937137	134766	12	Moderate evidence	/
CHCHD10	coiled-coil-helix-coiled-coil-helix domain containing 10	22	24108021	24110630	2610	4	Definitive ALS gene	Conflicting interpretations of pathogenicity
CHGB	chromogranin B	20	5892076	5906007	13932	5	Tenuous	/
CHMP2B	charged multivesicular body protein 2B	3	87276421	87304698	28278	6	Moderate evidence	Conflicting interpretations of pathogenicity
CNTF	ciliary neurotrophic factor	11	58346645	58392112	45468	2	Tenuous	/
CNTN4	contactin 4	3	2140497	3099645	959149	27	Tenuous	/
CNTN6	contactin 6	3	1134260	1445901	311642	23	Moderate evidence	/
CRIM1	cysteine rich transmembrane BMP regulator 1	2	36583069	36778278	195210	17	Tenuous	/
CSNK1G3	casein kinase 1 gamma 3	5	122847793	122952739	104947	14	Moderate evidence	/
CST3	cystatin C	20	23608534	23619110	10577	4	Tenuous	/
CX3CR1	C-X3-C motif chemokine receptor 1	3	39304985	39323226	18242	5	Moderate evidence	/
CYP2D6	cytochrome P450 family 2 subfamily D member 6	22	42522501	42526908	4408	9	Tenuous	/
DAO	D-amino acid oxidase	12	109252708	109294819	42112	11	Moderate evidence	likely pathogenic/uncertain significance
DCTN1	dynactin subunit 1	2	74588281	74619214	30934	32	Tenuous	Conflicting interpretations of pathogenicity
DIAPH3	diaphanous related formin 3	13	60239717	60738121	498405	28	Tenuous	/
DISC1	DISC1 scaffold protein	11	89984400	90648220	663821	13	Tenuous	/
DOC2B	double C2 domain beta	17	5810	31427	25618	6	Tenuous	/
DPP6	dipeptidyl peptidase like 6	7	153584182	154685995	1101814	29	Tenuous	/
DYNC1H1	dynein cytoplasmic 1 heavy chain 1	14	102430865	102517129	86265	78	Tenuous	Uncertain significance
EFEMP1	EGF containing fibulin like extracellular matrix protein 1	2	56093102	56151274	58173	12	Tenuous	/
ELP3	elongator acetyltransferase complex subunit 3	8	27947190	28048673	101484	15	Tenuous	Uncertain significance
EPHA4	EPH receptor A4	2	222282747	222438922	156176	19	Definitive ALS gene	/
ERBB4	erb-b2 receptor tyrosine kinase 4	2	212240446	213403565	1163120	28	Moderate evidence	Pathogenic/Likely Pathogenic
ERLIN1	ER lipid raft associated 1	10	101909851	101945786	35936	11	Tenuous	Pathogenic
EWSR1	EWS RNA binding protein 1	22	29663998	29696515	32518	18	Tenuous	Uncertain significance
FEZF2	FEZ family zinc finger 2	3	62355356	62359999	4644	5	Tenuous	/
FGGY	FGGY carbohydrate kinase domain containing	1	59762310	60233347	471038	20	Tenuous	/
FIG4	FIG4 phosphoinositide 5-phosphatase	6	110012499	110146631	134133	23	Moderate evidence	Pathogenic/Likely Pathogenic
FUS	FUS RNA binding protein	16	31191431	31203127	11697	15	Definitive ALS gene	Pathogenic
GARS	glycyl-tRNA synthetase	7	30634297	30673649	39353	17	Tenuous	/
GLE1	GLE1 RNA export mediator	9	131266971	131304567	37597	16	Moderate evidence	Uncertain significance
GRB14	growth factor receptor bound protein 14	2	165349322	165478358	129037	14	Tenuous	/
GRN	granulin precursor	17	42422614	42430470	7857	13	Tenuous	Pathogenic
HEXA	hexosaminidase subunit alpha	15	72635775	72668817	33043	14	Tenuous	/
HFE	hemochromatosis	6	26087509	26098571	11063	6	Strong evidence	/
HNRNPA1	heterogeneous nuclear ribonucleoprotein A1	12	54673977	54680872	6896	11	Definitive ALS gene	Pathogenic
HNRNPA2B1	heterogeneous nuclear ribonucleoprotein A2/B1	7	26229547	26241149	11603	12	Tenuous	/
KIF5A	kinesin family member 5A	12	57943781	57980415	36635	29	Definitive ALS gene	Likely Pathogenic/Uncertain significance
ITPR2	inositol 1,4,5-trisphosphate receptor type 2	12	26490342	26986131	495790	57	Tenuous	/
KDR	kinase insert domain receptor	4	55944644	55991756	47113	30	Tenuous	/
KIFAP3	kinesin associated protein 3	1	169890467	170054349	163883	21	Tenuous	/
LIF	LIF, interleukin 6 family cytokine	22	30636436	30642840	6405	3	Tenuous	/
LIPC	lipase C, hepatic type	15	58702768	58861151	158384	9	Tenuous	/
LMNB1	lamin B1	5	126112315	126172712	60398	11	Moderate evidence	/
LOX	lysyl oxidase	5	121398890	121413980	15091	7	Tenuous	/
LUM	lumican	12	91496406	91505608	9203	3	Tenuous	/
MAOB	monoamine oxidase B	X	43625858	43741693	115836	15	Tenuous	/
MAPT	microtubule associated protein tau	17	43971748	44105700	133953	15	Tenuous	/
MATR3	matrin 3	5	138609441	138667360	57920	15	Tenuous	Pathogenic/Likely Pathogenic/Uncertain significance
NAIP	NLR family apoptosis inhibitory protein	5	70264310	70320941	56632	17	Tenuous	/
NEFL	neurofilament light	8	24808468	24814624	6157	5	Tenuous	/
NEFH	neurofilament heavy	22	29876219	29887379	11161	4	Tenuous	Uncertain significance
NEK1	NIMA related kinase 1	4	170314426	170533780	219355	35	Definitive ALS gene	Uncertain significance
NETO1	neuropilin and tolloid like 1	18	70409549	70535381	125833	12	Tenuous	/
NIPA1	non imprinted in Prader-Willi/Angelman syndrome 1	15	23043277	23100005	56729	6	Strong evidence	Risk factor
NT5C1A	5'-nucleotidase, cytosolic IA	1	40124793	40137710	12918	6	Tenuous	/
OGG1	8-oxoguanine DNA glycosylase	3	9791628	9829903	38276	8	Tenuous	/
OMA1	OMA1 zinc metallopeptidase	1	58881056	59012474	131419	9	Tenuous	/
OPTN	optineurin	10	13141449	13180291	38843	16	Definitive ALS gene	Pathogenic/Likely Pathogenic
PARK7	Parkinsonism associated deglycase	1	8014351	8045565	31215	7	Tenuous	Pathogenic
PFN1	profilin 1	17	4848947	4852356	3410	3	Definitive ALS gene	Pathogenic
PLEKHG5	pleckstrin homology and RhoGEF domain containing G5	1	6526152	6580121	53970	22	Tenuous	Pathogenic/Likely Pathogenic
PON1	paraoxonase 1	7	94926988	95025673	98686	9	Tenuous	Uncertain significance
PON2	paraoxonase 2	7	95034175	95064510	30336	9	Tenuous	/
PON3	paraoxonase 3	7	94989256	95025680	36425	9	Tenuous	Likely benign
PRPH	peripherin	12	49688930	49692469	3540	9	Tenuous	/
PSEN1	presenilin 1	14	73603126	73690399	87274	12	Tenuous	/
PVR	poliovirus receptor	19	45147098	45166850	19753	8	Tenuous	/
RAMP3	receptor activity modifying protein 3	7	45197390	45225901	28512	3	Tenuous	/
RBMS1	RNA binding motif single stranded interacting protein 1	2	161128662	161350305	221644	14	Tenuous	/
RNASE2	ribonuclease A family member 2	14	21423611	21424595	985	2	Tenuous	/
RNF19A	ring finger protein 19A, RBR E3 ubiquitin protein ligase	8	101269288	101348446	79159	11	Tenuous	/
SARM1	sterile alpha and TIR motif containing 1	17	26691378	26728065	36688	10	Moderate evidence	Uncertain significance
SCN7A	sodium voltage-gated channel alpha subunit 7	2	167260083	167350757	90675	26	Tenuous	/
SELL	selectin L	1	169659808	169680839	21032	9	Tenuous	/
SEMA6A	semaphorin 6A	5	115779312	115910630	131319	20	Tenuous	/
SETX	senataxin	9	135136743	135230372	93630	26	Tenuous	Pathogenic
SIGMAR1	sigma non-opioid intracellular receptor 1	9	34634719	34637806	3088	4	Tenuous	Pathogenic/Likely Pathogenic
SLC1A2	solute carrier family 1 member 2	11	35272753	35441610	168858	12	Tenuous	/
SLC25A43	solute carrier family 25 member 43	X	118533023	118588441	55419	5	Tenuous	/
SLC39A11	solute carrier family 39 member 11	17	70642088	71088851	446764	10	Tenuous	/
SLCO1B1	solute carrier organic anion transporter family member 1B1	12	21284136	21392180	108045	15	Moderate evidence	/
SMN1	survival of motor neuron 1, telomeric	5	70220768	70249769	29002	8	Tenuous	/
SMN2	survival of motor neuron 2, centromeric	5	70220768	70249769	29002	9	Tenuous	/
SNCG	synuclein gamma	10	88718375	88723017	4643	5	Tenuous	/
SOD1	superoxide dismutase 1	21	33031935	33041244	9310	5	Definitive ALS gene	Pathogenic
SOD2	superoxide dismutase 2	6	160090089	160183561	93473	6	Tenuous	/
SOX5	SRY-box 5	12	23682440	24103966	421527	22	Tenuous	/
SPAST	spastin	2	32288680	32382706	94027	17	Tenuous	/
SPG11	SPG11, spatacsin vesicle trafficking associated	15	44854894	44955876	100983	40	Tenuous	Pathogenic
SPG7	SPG7, paraplegin matrix AAA peptidase subunit	16	89557325	89624176	66852	18	Tenuous	/
SQSTM1	sequestosome 1	5	179233388	179265078	31691	11	Moderate evidence	Uncertain significance
SS18L1	SS18L1, nBAF chromatin remodeling complex subunit	20	60718822	60757540	38719	12	Moderate evidence	Uncertain significance
SUSD1	sushi domain containing 1	9	114803063	114937577	134515	18	Tenuous	/
SYNE1	spectrin repeat containing nuclear envelope protein 1	6	152442819	152958936	516118	146	Tenuous	Pathogenic
SYT9	synaptotagmin 9	11	7260009	7490273	230265	7	Tenuous	/
TAF15	TATA-box binding protein associated factor 15	17	34136459	34191619	55161	16	Tenuous	/
TARDBP	TAR DNA binding protein	1	11072414	11085796	13383	6	Definitive ALS gene	Pathogenic
TBK1	TANK binding kinase 1	12	64845660	64895888	50229	21	Definitive ALS gene	Pathogenic
TRPM7	transient receptor potential cation channel subfamily M member 7	15	50844670	50979012	134343	39	Tenuous	Uncertain significance
TUBA4A	tubulin alpha 4a	2	220114433	220142892	28460	4	Strong evidence	Pathogenic
UBQLN1	ubiquilin 1	9	86274878	86323118	48241	11	Tenuous	/
UBQLN2	ubiquilin 2	X	56590026	56593443	3418	1	Definitive ALS gene	Pathogenic
UNC13A	unc-13 homolog A	19	17712137	17799401	87265	42	Definitive ALS gene	Pathogenic
USP6NL	USP6 N-terminal like	10	11495945	11653753	157809	15	Tenuous	/
VAPB	VAMP associated protein B and C	20	56964178	57026157	61980	6	Definitive ALS gene	Pathogenic
VCP	valosin containing protein	9	35056061	35073246	17186	17	Definitive ALS gene	Pathogenic
VDR	vitamin D (1,25- dihydroxyvitamin D3) receptor	12	48235320	48336831	101512	10	Tenuous	/
VEGFA	vascular endothelial growth factor A	6	43737921	43754224	16304	9	Tenuous	/
VPS54	VPS54, GARP complex subunit	2	64119280	64246206	126927	23	Tenuous	/
ZFP64	ZFP64 zinc finger protein	20	50668202	50820847	152646	10	Tenuous	/
ZNF512B	zinc finger protein 512B	20	62588055	62680113	92059	17	Tenuous	/
ZNF746	zinc finger protein 746	7	149169885	149194908	25024	7	Tenuous	/
ZSWIM7	zinc finger SWIM-type containing 7	17	15879874	15903031	23158	5	Tenuous	/

## Sheet: Supp Table 2
Supplementary Materials S1_Table 2 Interval penetrance calculated using Genomic Workbench 7.0 Software. In bold are highlighted the CNVs regions common up to 40% of samples
Genome: hg19
Aberration Algorithm: ADM-2
Threshold: 6.0
Fuzzy Zero: OFF
GC Correction: ON
Window Size: 2Kb
Centralization (legacy): OFF
Diploid Peak Centralization: ON
Manually Reassign Peaks: OFF
Combine Replicates (Intra Array): ON
Aberration Filter: ( Minimum Number of Probes for Amplification >= 3 AND Minimum Size (Kb) of Region for Amplification >= 0.0 AND Minimum Avg. Absolute Log Ratio for Amplification >= 0.25 ) OR ( Minimum Number of Probes for Deletion >= 3 AND Minimum Size (Kb) of Region for Deletion >= 0.0 AND Minimum Avg. Absolute Log Ratio for Deletion >= 0.25 )
Chr Name	Start	Stop	Amp PercentPenetrance	Del PercentPenetrance	Aberration Size	No of Probes	Samples
chr1	89735	890945	3125		801211	4	SG11360001_257864010023_S001_CGH_1105_Oct12_1_2
chr1	890945	1950820	6.25		1059876	5	SG11360001_257864010023_S001_CGH_1105_Oct12_1_2, SG11360001_257864010025_S001_CGH_1105_Oct12_2_4
chr1	1950820	2005187	21875		54368	37	SG11360001_257864010012_S001_CGH_1105_Oct12_1_1, SG11360001_257864010023_S001_CGH_1105_Oct12_1_2, SG11360001_257864010011_S001_CGH_1105_Oct12_2_4, SG11360001_257864010012_S001_CGH_1105_Oct12_1_2, SG11360001_257864010025_S001_CGH_1105_Oct12_2_4, SG11360001_257864010026_S001_CGH_1105_Oct12_1_4, SG11360001_257864010012_S001_CGH_1105_Oct12_1_3
chr1	2005187	2340167	25		334981	56	SG11360001_257864010012_S001_CGH_1105_Oct12_1_1, SG11360001_257864010011_S001_CGH_1105_Oct12_2_4, SG11360001_257864010023_S001_CGH_1105_Oct12_1_2, SG11360001_257864010012_S001_CGH_1105_Oct12_1_2, SG11360001_257864010025_S001_CGH_1105_Oct12_2_4, SG11360001_257864010026_S001_CGH_1105_Oct12_1_4, SG11360001_257864010012_S001_CGH_1105_Oct12_1_3, SG11360001_257864010028_S001_CGH_1105_Oct12_1_4
chr1	2340167	3569128	28125		1228962	11	SG11360001_257864010012_S001_CGH_1105_Oct12_1_1, SG11360001_257864010023_S001_CGH_1105_Oct12_1_2, SG11360001_257864010011_S001_CGH_1105_Oct12_2_4, SG11360001_257864010012_S001_CGH_1105_Oct12_1_2, SG11360001_257864010025_S001_CGH_1105_Oct12_2_4, SG11360001_257864010026_S001_CGH_1105_Oct12_1_4, SG11360001_257864010023_S001_CGH_1105_Oct12_1_1, SG11360001_257864010012_S001_CGH_1105_Oct12_1_3, SG11360…
chr1	3569128	3598824	31.25		29697	3	SG11360001_257864010012_S001_CGH_1105_Oct12_1_1, SG11360001_257864010011_S001_CGH_1105_Oct12_2_4, SG11360001_257864010023_S001_CGH_1105_Oct12_1_2, SG11360001_257864010012_S001_CGH_1105_Oct12_1_2, SG11360001_257864010025_S001_CGH_1105_Oct12_2_4, SG11360001_257864010025_S001_CGH_1105_Oct12_2_3, SG11360001_257864010023_S001_CGH_1105_Oct12_1_1, SG11360001_257864010026_S001_CGH_1105_Oct12_1_4, SG11360…
chr1	3598824	3607550	34375		8727	9	SG11360001_257864010012_S001_CGH_1105_Oct12_1_1, SG11360001_257864010023_S001_CGH_1105_Oct12_1_2, SG11360001_257864010011_S001_CGH_1105_Oct12_2_4, SG11360001_257864010012_S001_CGH_1105_Oct12_1_2, SG11360001_257864010025_S001_CGH_1105_Oct12_2_3, SG11360001_257864010025_S001_CGH_1105_Oct12_2_4, SG11360001_257864010026_S001_CGH_1105_Oct12_1_4, SG11360001_257864010023_S001_CGH_1105_Oct12_1_1, SG11360…
chr1	3607550	6545552	31.25		2938003	99	SG11360001_257864010012_S001_CGH_1105_Oct12_1_1, SG11360001_257864010011_S001_CGH_1105_Oct12_2_4, SG11360001_257864010023_S001_CGH_1105_Oct12_1_2, SG11360001_257864010012_S001_CGH_1105_Oct12_1_2, SG11360001_257864010025_S001_CGH_1105_Oct12_2_4, SG11360001_257864010025_S001_CGH_1105_Oct12_2_3, SG11360001_257864010023_S001_CGH_1105_Oct12_1_1, SG11360001_257864010026_S001_CGH_1105_Oct12_1_4, SG11360…
chr1	6545315	6545552		3125	238	3	SG11360001_257864010025_S001_CGH_1105_Oct12_2_2
chr1	6545552	6556612	31.25		11061	8	SG11360001_257864010012_S001_CGH_1105_Oct12_1_1, SG11360001_257864010011_S001_CGH_1105_Oct12_2_4, SG11360001_257864010023_S001_CGH_1105_Oct12_1_2, SG11360001_257864010012_S001_CGH_1105_Oct12_1_2, SG11360001_257864010025_S001_CGH_1105_Oct12_2_4, SG11360001_257864010025_S001_CGH_1105_Oct12_2_3, SG11360001_257864010023_S001_CGH_1105_Oct12_1_1, SG11360001_257864010026_S001_CGH_1105_Oct12_1_4, SG11360…
chr1	6579583	6586972	21875		7390	3	SG11360001_257864010023_S001_CGH_1105_Oct12_1_2, SG11360001_257864010011_S001_CGH_1105_Oct12_2_4, SG11360001_257864010012_S001_CGH_1105_Oct12_1_2, SG11360001_257864010025_S001_CGH_1105_Oct12_2_4, SG11360001_257864010026_S001_CGH_1105_Oct12_1_4, SG11360001_257864010023_S001_CGH_1105_Oct12_1_1, SG11360001_257864010012_S001_CGH_1105_Oct12_1_3
chr1	6586972	8021801	18.75		1434830	5	SG11360001_257864010023_S001_CGH_1105_Oct12_1_2, SG11360001_257864010012_S001_CGH_1105_Oct12_1_2, SG11360001_257864010025_S001_CGH_1105_Oct12_2_4, SG11360001_257864010023_S001_CGH_1105_Oct12_1_1, SG11360001_257864010026_S001_CGH_1105_Oct12_1_4, SG11360001_257864010012_S001_CGH_1105_Oct12_1_3
chr1	8021801	10355632	15625		2333832	76	SG11360001_257864010023_S001_CGH_1105_Oct12_1_2, SG11360001_257864010012_S001_CGH_1105_Oct12_1_2, SG11360001_257864010025_S001_CGH_1105_Oct12_2_4, SG11360001_257864010026_S001_CGH_1105_Oct12_1_4, SG11360001_257864010012_S001_CGH_1105_Oct12_1_3
chr1	8045260	10355632		3125	2310373	58	SG11360001_257864010014_S001_CGH_1105_Oct12_2_4
chr1	10355632	10381858	15625		26227	20	SG11360001_257864010023_S001_CGH_1105_Oct12_1_2, SG11360001_257864010012_S001_CGH_1105_Oct12_1_2, SG11360001_257864010025_S001_CGH_1105_Oct12_2_4, SG11360001_257864010026_S001_CGH_1105_Oct12_1_4, SG11360001_257864010012_S001_CGH_1105_Oct12_1_3
chr1	10355632	10381858		6.25	26227	20	SG11360001_257864010014_S001_CGH_1105_Oct12_2_4, SG11360001_257864010010_S001_CGH_1105_Oct12_1_1
chr1	10381858	10384151	15625		2294	4	SG11360001_257864010023_S001_CGH_1105_Oct12_1_2, SG11360001_257864010012_S001_CGH_1105_Oct12_1_2, SG11360001_257864010025_S001_CGH_1105_Oct12_2_4, SG11360001_257864010026_S001_CGH_1105_Oct12_1_4, SG11360001_257864010012_S001_CGH_1105_Oct12_1_3
chr1	10381858	10384151		3125	2294	4	SG11360001_257864010010_S001_CGH_1105_Oct12_1_1
chr1	10384151	10408619	15625		24469	35	SG11360001_257864010023_S001_CGH_1105_Oct12_1_2, SG11360001_257864010012_S001_CGH_1105_Oct12_1_2, SG11360001_257864010025_S001_CGH_1105_Oct12_2_4, SG11360001_257864010026_S001_CGH_1105_Oct12_1_4, SG11360001_257864010012_S001_CGH_1105_Oct12_1_3
chr1	10408695	10420998	28125		12304	5	SG11360001_257864010026_S001_CGH_1105_Oct12_1_1, SG11360001_257864010023_S001_CGH_1105_Oct12_1_2, SG11360001_257864010014_S001_CGH_1105_Oct12_2_4, SG11360001_257864010012_S001_CGH_1105_Oct12_1_2, SG11360001_257864010025_S001_CGH_1105_Oct12_2_4, SG11360001_257864010027_S001_CGH_1105_Oct12_2_4, SG11360001_257864010013_S001_CGH_1105_Oct12_1_1, SG11360001_257864010026_S001_CGH_1105_Oct12_1_4, SG11360…
chr1	10420998	10421827	18.75		830	4	SG11360001_257864010026_S001_CGH_1105_Oct12_1_1, SG11360001_257864010023_S001_CGH_1105_Oct12_1_2, SG11360001_257864010012_S001_CGH_1105_Oct12_1_2, SG11360001_257864010025_S001_CGH_1105_Oct12_2_4, SG11360001_257864010026_S001_CGH_1105_Oct12_1_4, SG11360001_257864010012_S001_CGH_1105_Oct12_1_3
chr1	10421827	11078998	15625		657172	43	SG11360001_257864010023_S001_CGH_1105_Oct12_1_2, SG11360001_257864010012_S001_CGH_1105_Oct12_1_2, SG11360001_257864010025_S001_CGH_1105_Oct12_2_4, SG11360001_257864010026_S001_CGH_1105_Oct12_1_4, SG11360001_257864010012_S001_CGH_1105_Oct12_1_3
chr1	10434465	11078998		3125	644534	24	SG11360001_257864010014_S001_CGH_1105_Oct12_2_4
chr1	11078998	11270790	15625		191793	107	SG11360001_257864010023_S001_CGH_1105_Oct12_1_2, SG11360001_257864010012_S001_CGH_1105_Oct12_1_2, SG11360001_257864010025_S001_CGH_1105_Oct12_2_4, SG11360001_257864010026_S001_CGH_1105_Oct12_1_4, SG11360001_257864010012_S001_CGH_1105_Oct12_1_3
chr1	11270790	11291304	18.75		20515	22	SG11360001_257864010026_S001_CGH_1105_Oct12_1_1, SG11360001_257864010023_S001_CGH_1105_Oct12_1_2, SG11360001_257864010012_S001_CGH_1105_Oct12_1_2, SG11360001_257864010025_S001_CGH_1105_Oct12_2_4, SG11360001_257864010026_S001_CGH_1105_Oct12_1_4, SG11360001_257864010012_S001_CGH_1105_Oct12_1_3
chr1	11291304	11297988	15625		6685	13	SG11360001_257864010023_S001_CGH_1105_Oct12_1_2, SG11360001_257864010012_S001_CGH_1105_Oct12_1_2, SG11360001_257864010025_S001_CGH_1105_Oct12_2_4, SG11360001_257864010026_S001_CGH_1105_Oct12_1_4, SG11360001_257864010012_S001_CGH_1105_Oct12_1_3
chr1	11297988	11317146	18.75		19159	28	SG11360001_257864010023_S001_CGH_1105_Oct12_1_2, SG11360001_257864010012_S001_CGH_1105_Oct12_1_2, SG11360001_257864010025_S001_CGH_1105_Oct12_2_4, SG11360001_257864010013_S001_CGH_1105_Oct12_1_1, SG11360001_257864010026_S001_CGH_1105_Oct12_1_4, SG11360001_257864010012_S001_CGH_1105_Oct12_1_3
chr1	11317146	11854937	15625		537792	27	SG11360001_257864010023_S001_CGH_1105_Oct12_1_2, SG11360001_257864010012_S001_CGH_1105_Oct12_1_2, SG11360001_257864010025_S001_CGH_1105_Oct12_2_4, SG11360001_257864010026_S001_CGH_1105_Oct12_1_4, SG11360001_257864010012_S001_CGH_1105_Oct12_1_3
chr1	11854937	12248877	18.75		393941	78	SG11360001_257864010012_S001_CGH_1105_Oct12_1_1, SG11360001_257864010023_S001_CGH_1105_Oct12_1_2, SG11360001_257864010012_S001_CGH_1105_Oct12_1_2, SG11360001_257864010025_S001_CGH_1105_Oct12_2_4, SG11360001_257864010026_S001_CGH_1105_Oct12_1_4, SG11360001_257864010012_S001_CGH_1105_Oct12_1_3
chr1	12227117	12248877		3125	21761	4	SG11360001_257864010025_S001_CGH_1105_Oct12_2_2
chr1	12248877	12252980	18.75		4104	11	SG11360001_257864010012_S001_CGH_1105_Oct12_1_1, SG11360001_257864010023_S001_CGH_1105_Oct12_1_2, SG11360001_257864010012_S001_CGH_1105_Oct12_1_2, SG11360001_257864010025_S001_CGH_1105_Oct12_2_4, SG11360001_257864010026_S001_CGH_1105_Oct12_1_4, SG11360001_257864010012_S001_CGH_1105_Oct12_1_3
chr1	12252980	15819451	15625		3566472	58	SG11360001_257864010023_S001_CGH_1105_Oct12_1_2, SG11360001_257864010012_S001_CGH_1105_Oct12_1_2, SG11360001_257864010025_S001_CGH_1105_Oct12_2_4, SG11360001_257864010026_S001_CGH_1105_Oct12_1_4, SG11360001_257864010012_S001_CGH_1105_Oct12_1_3
chr1	15819451	15833604	18.75		14154	16	SG11360001_257864010023_S001_CGH_1105_Oct12_1_2, SG11360001_257864010012_S001_CGH_1105_Oct12_1_2, SG11360001_257864010025_S001_CGH_1105_Oct12_2_4, SG11360001_257864010027_S001_CGH_1105_Oct12_2_4, SG11360001_257864010026_S001_CGH_1105_Oct12_1_4, SG11360001_257864010012_S001_CGH_1105_Oct12_1_3
chr1	15834248	15844870	25		10623	6	SG11360001_257864010023_S001_CGH_1105_Oct12_1_2, SG11360001_257864010012_S001_CGH_1105_Oct12_1_2, SG11360001_257864010025_S001_CGH_1105_Oct12_2_4, SG11360001_257864010027_S001_CGH_1105_Oct12_2_4, SG11360001_257864010026_S001_CGH_1105_Oct12_1_4, SG11360001_257864010023_S001_CGH_1105_Oct12_1_1, SG11360001_257864010012_S001_CGH_1105_Oct12_1_3, SG11360001_257864010028_S001_CGH_1105_Oct12_1_4
chr1	15850514	15851275	37.5		762	6	SG11360001_257864010012_S001_CGH_1105_Oct12_1_1, SG11360001_257864010011_S001_CGH_1105_Oct12_2_4, SG11360001_257864010027_S001_CGH_1105_Oct12_2_4, SG11360001_257864010025_S001_CGH_1105_Oct12_2_3, SG11360001_257864010026_S001_CGH_1105_Oct12_1_4, SG11360001_257864010010_S001_CGH_1105_Oct12_1_1, SG11360001_257864010023_S001_CGH_1105_Oct12_1_2, SG11360001_257864010012_S001_CGH_1105_Oct12_1_2, SG11360…
chr1	15850514	15851275		6.25	762	6	SG11360001_257864010011_S001_CGH_1105_Oct12_1_2, SG11360001_257864010025_S001_CGH_1105_Oct12_2_2
chr1	15851275	16357182	31.25		505908	31	SG11360001_257864010012_S001_CGH_1105_Oct12_1_1, SG11360001_257864010027_S001_CGH_1105_Oct12_2_4, SG11360001_257864010025_S001_CGH_1105_Oct12_2_3, SG11360001_257864010026_S001_CGH_1105_Oct12_1_4, SG11360001_257864010023_S001_CGH_1105_Oct12_1_2, SG11360001_257864010012_S001_CGH_1105_Oct12_1_2, SG11360001_257864010025_S001_CGH_1105_Oct12_2_4, SG11360001_257864010023_S001_CGH_1105_Oct12_1_1, SG11360…
chr1	16357182	17313161	34375		955980	63	SG11360001_257864010012_S001_CGH_1105_Oct12_1_1, SG11360001_257864010023_S001_CGH_1105_Oct12_1_2, SG11360001_257864010012_S001_CGH_1105_Oct12_1_2, SG11360001_257864010025_S001_CGH_1105_Oct12_2_4, SG11360001_257864010025_S001_CGH_1105_Oct12_2_3, SG11360001_257864010027_S001_CGH_1105_Oct12_2_4, SG11360001_257864010023_S001_CGH_1105_Oct12_1_1, SG11360001_257864010026_S001_CGH_1105_Oct12_1_4, SG11360…
chr1	17313161	20960374	31.25		3647214	132	SG11360001_257864010012_S001_CGH_1105_Oct12_1_1, SG11360001_257864010023_S001_CGH_1105_Oct12_1_2, SG11360001_257864010012_S001_CGH_1105_Oct12_1_2, SG11360001_257864010027_S001_CGH_1105_Oct12_2_4, SG11360001_257864010025_S001_CGH_1105_Oct12_2_3, SG11360001_257864010025_S001_CGH_1105_Oct12_2_4, SG11360001_257864010026_S001_CGH_1105_Oct12_1_4, SG11360001_257864010023_S001_CGH_1105_Oct12_1_1, SG11360…
chr1	20959898	20960374		3125	477	3	SG11360001_257864010011_S001_CGH_1105_Oct12_1_2
chr1	20960374	22214153	31.25		1253780	325	SG11360001_257864010012_S001_CGH_1105_Oct12_1_1, SG11360001_257864010023_S001_CGH_1105_Oct12_1_2, SG11360001_257864010012_S001_CGH_1105_Oct12_1_2, SG11360001_257864010027_S001_CGH_1105_Oct12_2_4, SG11360001_257864010025_S001_CGH_1105_Oct12_2_3, SG11360001_257864010025_S001_CGH_1105_Oct12_2_4, SG11360001_257864010026_S001_CGH_1105_Oct12_1_4, SG11360001_257864010023_S001_CGH_1105_Oct12_1_1, SG11360…
chr1	22214153	22217117	28125		2965	9	SG11360001_257864010023_S001_CGH_1105_Oct12_1_2, SG11360001_257864010012_S001_CGH_1105_Oct12_1_2, SG11360001_257864010025_S001_CGH_1105_Oct12_2_4, SG11360001_257864010025_S001_CGH_1105_Oct12_2_3, SG11360001_257864010027_S001_CGH_1105_Oct12_2_4, SG11360001_257864010023_S001_CGH_1105_Oct12_1_1, SG11360001_257864010026_S001_CGH_1105_Oct12_1_4, SG11360001_257864010012_S001_CGH_1105_Oct12_1_3, SG11360…
chr1	22217117	22379178	21875		162062	10	SG11360001_257864010023_S001_CGH_1105_Oct12_1_2, SG11360001_257864010012_S001_CGH_1105_Oct12_1_2, SG11360001_257864010027_S001_CGH_1105_Oct12_2_4, SG11360001_257864010025_S001_CGH_1105_Oct12_2_3, SG11360001_257864010025_S001_CGH_1105_Oct12_2_4, SG11360001_257864010026_S001_CGH_1105_Oct12_1_4, SG11360001_257864010012_S001_CGH_1105_Oct12_1_3
chr1	22400559	43393268	15625		20992710	256	SG11360001_257864010023_S001_CGH_1105_Oct12_1_2, SG11360001_257864010012_S001_CGH_1105_Oct12_1_2, SG11360001_257864010025_S001_CGH_1105_Oct12_2_4, SG11360001_257864010026_S001_CGH_1105_Oct12_1_4, SG11360001_257864010012_S001_CGH_1105_Oct12_1_3
chr1	43393268	43886351	18.75		493084	51	SG11360001_257864010023_S001_CGH_1105_Oct12_1_2, SG11360001_257864010012_S001_CGH_1105_Oct12_1_2, SG11360001_257864010025_S001_CGH_1105_Oct12_2_4, SG11360001_257864010025_S001_CGH_1105_Oct12_2_3, SG11360001_257864010026_S001_CGH_1105_Oct12_1_4, SG11360001_257864010012_S001_CGH_1105_Oct12_1_3
chr1	43886351	43888823	21875		2473	17	SG11360001_257864010023_S001_CGH_1105_Oct12_1_2, SG11360001_257864010012_S001_CGH_1105_Oct12_1_2, SG11360001_257864010025_S001_CGH_1105_Oct12_2_3, SG11360001_257864010025_S001_CGH_1105_Oct12_2_4, SG11360001_257864010027_S001_CGH_1105_Oct12_2_4, SG11360001_257864010026_S001_CGH_1105_Oct12_1_4, SG11360001_257864010012_S001_CGH_1105_Oct12_1_3
chr1	43888823	43891498	25		2676	15	SG11360001_257864010023_S001_CGH_1105_Oct12_1_2, SG11360001_257864010012_S001_CGH_1105_Oct12_1_2, SG11360001_257864010027_S001_CGH_1105_Oct12_2_4, SG11360001_257864010025_S001_CGH_1105_Oct12_2_4, SG11360001_257864010025_S001_CGH_1105_Oct12_2_3, SG11360001_257864010013_S001_CGH_1105_Oct12_1_1, SG11360001_257864010026_S001_CGH_1105_Oct12_1_4, SG11360001_257864010012_S001_CGH_1105_Oct12_1_3
chr1	43891498	43919665	21875		28168	134	SG11360001_257864010023_S001_CGH_1105_Oct12_1_2, SG11360001_257864010012_S001_CGH_1105_Oct12_1_2, SG11360001_257864010025_S001_CGH_1105_Oct12_2_3, SG11360001_257864010025_S001_CGH_1105_Oct12_2_4, SG11360001_257864010027_S001_CGH_1105_Oct12_2_4, SG11360001_257864010026_S001_CGH_1105_Oct12_1_4, SG11360001_257864010012_S001_CGH_1105_Oct12_1_3
chr1	43919665	44324006	18.75		404342	18	SG11360001_257864010023_S001_CGH_1105_Oct12_1_2, SG11360001_257864010012_S001_CGH_1105_Oct12_1_2, SG11360001_257864010027_S001_CGH_1105_Oct12_2_4, SG11360001_257864010025_S001_CGH_1105_Oct12_2_4, SG11360001_257864010026_S001_CGH_1105_Oct12_1_4, SG11360001_257864010012_S001_CGH_1105_Oct12_1_3
chr1	44324006	47728528	15625		3404523	127	SG11360001_257864010023_S001_CGH_1105_Oct12_1_2, SG11360001_257864010012_S001_CGH_1105_Oct12_1_2, SG11360001_257864010025_S001_CGH_1105_Oct12_2_4, SG11360001_257864010026_S001_CGH_1105_Oct12_1_4, SG11360001_257864010012_S001_CGH_1105_Oct12_1_3
chr1	46685884	47728528		3125	1042645	11	SG11360001_257864010014_S001_CGH_1105_Oct12_2_4
chr1	47728529	47776133	12.5		47605	43	SG11360001_257864010023_S001_CGH_1105_Oct12_1_2, SG11360001_257864010012_S001_CGH_1105_Oct12_1_2, SG11360001_257864010025_S001_CGH_1105_Oct12_2_4, SG11360001_257864010012_S001_CGH_1105_Oct12_1_3
chr1	47728529	47776133		6.25	47605	43	SG11360001_257864010026_S001_CGH_1105_Oct12_1_4, SG11360001_257864010014_S001_CGH_1105_Oct12_2_4
chr1	47778637	50575397	15625		2796761	29	SG11360001_257864010023_S001_CGH_1105_Oct12_1_2, SG11360001_257864010012_S001_CGH_1105_Oct12_1_2, SG11360001_257864010025_S001_CGH_1105_Oct12_2_4, SG11360001_257864010026_S001_CGH_1105_Oct12_1_4, SG11360001_257864010012_S001_CGH_1105_Oct12_1_3
chr1	50575397	50642810	18.75		67414	6	SG11360001_257864010023_S001_CGH_1105_Oct12_1_2, SG11360001_257864010012_S001_CGH_1105_Oct12_1_2, SG11360001_257864010025_S001_CGH_1105_Oct12_2_4, SG11360001_257864010026_S001_CGH_1105_Oct12_1_4, SG11360001_257864010012_S001_CGH_1105_Oct12_1_3, SG11360001_257864010026_S001_CGH_1105_Oct12_2_3
chr1	50642810	54610331	15625		3967522	116	SG11360001_257864010023_S001_CGH_1105_Oct12_1_2, SG11360001_257864010012_S001_CGH_1105_Oct12_1_2, SG11360001_257864010025_S001_CGH_1105_Oct12_2_4, SG11360001_257864010026_S001_CGH_1105_Oct12_1_4, SG11360001_257864010012_S001_CGH_1105_Oct12_1_3
chr1	54610331	55331123	18.75		720793	39	SG11360001_257864010023_S001_CGH_1105_Oct12_1_2, SG11360001_257864010014_S001_CGH_1105_Oct12_2_4, SG11360001_257864010012_S001_CGH_1105_Oct12_1_2, SG11360001_257864010025_S001_CGH_1105_Oct12_2_4, SG11360001_257864010026_S001_CGH_1105_Oct12_1_4, SG11360001_257864010012_S001_CGH_1105_Oct12_1_3
chr1	55331123	55352650	21875		21528	16	SG11360001_257864010014_S001_CGH_1105_Oct12_2_4, SG11360001_257864010023_S001_CGH_1105_Oct12_1_2, SG11360001_257864010012_S001_CGH_1105_Oct12_1_2, SG11360001_257864010025_S001_CGH_1105_Oct12_2_4, SG11360001_257864010026_S001_CGH_1105_Oct12_1_4, SG11360001_257864010023_S001_CGH_1105_Oct12_1_1, SG11360001_257864010012_S001_CGH_1105_Oct12_1_3
chr1	55352650	55527185	25		174536	36	SG11360001_257864010023_S001_CGH_1105_Oct12_1_2, SG11360001_257864010014_S001_CGH_1105_Oct12_2_4, SG11360001_257864010012_S001_CGH_1105_Oct12_1_2, SG11360001_257864010025_S001_CGH_1105_Oct12_2_4, SG11360001_257864010025_S001_CGH_1105_Oct12_2_3, SG11360001_257864010023_S001_CGH_1105_Oct12_1_1, SG11360001_257864010026_S001_CGH_1105_Oct12_1_4, SG11360001_257864010012_S001_CGH_1105_Oct12_1_3
chr1	55547010	55547226	3125		217	3	SG11360001_257864010023_S001_CGH_1105_Oct12_1_1
chr1	55557856	55559598		3125	1743	5	SG11360001_257864010025_S001_CGH_1105_Oct12_2_3
chr1	55567164	55590353	3125		23190	27	SG11360001_257864010026_S001_CGH_1105_Oct12_1_1
chr1	55608419	55609914		3125	1496	6	SG11360001_257864010023_S001_CGH_1105_Oct12_1_2
chr1	55609914	55611721	3125		1808	3	SG11360001_257864010026_S001_CGH_1105_Oct12_2_4
chr1	55609914	55619829		3125	9916	17	SG11360001_257864010023_S001_CGH_1105_Oct12_1_2
chr1	55619829	55619935	3125		107	3	SG11360001_257864010026_S001_CGH_1105_Oct12_1_4
chr1	55619829	55638268		3125	18440	35	SG11360001_257864010023_S001_CGH_1105_Oct12_1_2
chr1	59012351	59811845	6.25		799495	22	SG11360001_257864010025_S001_CGH_1105_Oct12_2_4, SG11360001_257864010012_S001_CGH_1105_Oct12_1_3
chr1	60106849	60107049		9375	201	3	SG11360001_257864010011_S001_CGH_1105_Oct12_2_3, SG11360001_257864010027_S001_CGH_1105_Oct12_2_4, SG11360001_257864010023_S001_CGH_1105_Oct12_1_1
chr1	60139626	60139792	3125		167	3	SG11360001_257864010026_S001_CGH_1105_Oct12_1_4
chr1	60163258	60164394	3125		1137	4	SG11360001_257864010026_S001_CGH_1105_Oct12_1_1
chr1	60164556	60223681	15625		59126	5	SG11360001_257864010026_S001_CGH_1105_Oct12_1_1, SG11360001_257864010014_S001_CGH_1105_Oct12_2_4, SG11360001_257864010027_S001_CGH_1105_Oct12_2_4, SG11360001_257864010013_S001_CGH_1105_Oct12_1_1, SG11360001_257864010026_S001_CGH_1105_Oct12_2_4
chr1	63833161	63833418	18.75		258	3	SG11360001_257864010012_S001_CGH_1105_Oct12_1_1, SG11360001_257864010011_S001_CGH_1105_Oct12_2_4, SG11360001_257864010012_S001_CGH_1105_Oct12_1_2, SG11360001_257864010025_S001_CGH_1105_Oct12_2_4, SG11360001_257864010026_S001_CGH_1105_Oct12_1_4, SG11360001_257864010012_S001_CGH_1105_Oct12_1_3
chr1	63833418	63836488	3125		3071	3	SG11360001_257864010025_S001_CGH_1105_Oct12_2_4
chr1	63836432	63867843		3125	31412	7	SG11360001_257864010028_S001_CGH_1105_Oct12_1_4
chr1	63867843	63870126		9375	2284	6	SG11360001_257864010023_S001_CGH_1105_Oct12_1_2, SG11360001_257864010026_S001_CGH_1105_Oct12_1_4, SG11360001_257864010028_S001_CGH_1105_Oct12_1_4
chr1	63870126	63881422		12.5	11297	17	SG11360001_257864010025_S001_CGH_1105_Oct12_2_4, SG11360001_257864010023_S001_CGH_1105_Oct12_1_2, SG11360001_257864010026_S001_CGH_1105_Oct12_1_4, SG11360001_257864010028_S001_CGH_1105_Oct12_1_4
chr1	63881422	63894363		18.75	12942	7	SG11360001_257864010025_S001_CGH_1105_Oct12_2_4, SG11360001_257864010023_S001_CGH_1105_Oct12_1_2, SG11360001_257864010026_S001_CGH_1105_Oct12_1_4, SG11360001_257864010028_S001_CGH_1105_Oct12_1_4, SG11360001_257864010014_S001_CGH_1105_Oct12_2_4, SG11360001_257864010012_S001_CGH_1105_Oct12_1_3
chr1	63894363	63902525		15625	8163	6	SG11360001_257864010025_S001_CGH_1105_Oct12_2_4, SG11360001_257864010023_S001_CGH_1105_Oct12_1_2, SG11360001_257864010026_S001_CGH_1105_Oct12_1_4, SG11360001_257864010028_S001_CGH_1105_Oct12_1_4, SG11360001_257864010014_S001_CGH_1105_Oct12_2_4
chr1	65730348	65830528	3125		100181	13	SG11360001_257864010025_S001_CGH_1105_Oct12_2_4
chr1	65855153	65855380	3125		228	4	SG11360001_257864010023_S001_CGH_1105_Oct12_1_1
chr1	65860742	65864585	6.25		3844	3	SG11360001_257864010026_S001_CGH_1105_Oct12_1_1, SG11360001_257864010025_S001_CGH_1105_Oct12_2_2
chr1	65871779	65877061	6.25		5283	6	SG11360001_257864010013_S001_CGH_1105_Oct12_1_1, SG11360001_257864010025_S001_CGH_1105_Oct12_2_2
chr1	72747992	72748177	3125		186	3	SG11360001_257864010023_S001_CGH_1105_Oct12_1_2
chr1	79488782	90570894		3125	11082113	36	SG11360001_257864010023_S001_CGH_1105_Oct12_1_2
chr1	107866976	107867459	12.5		484	3	SG11360001_257864010026_S001_CGH_1105_Oct12_1_1, SG11360001_257864010014_S001_CGH_1105_Oct12_2_4, SG11360001_257864010026_S001_CGH_1105_Oct12_2_4, SG11360001_257864010025_S001_CGH_1105_Oct12_2_2
chr1	110091186	110091525	3125		340	3	SG11360001_257864010012_S001_CGH_1105_Oct12_1_3
chr1	110230435	110233044	3125		2610	13	SG11360001_257864010012_S001_CGH_1105_Oct12_1_3
chr1	110233044	110276528	6.25		43485	3	SG11360001_257864010023_S001_CGH_1105_Oct12_1_2, SG11360001_257864010012_S001_CGH_1105_Oct12_1_3
chr1	110276528	110280752	9375		4225	8	SG11360001_257864010023_S001_CGH_1105_Oct12_1_2, SG11360001_257864010025_S001_CGH_1105_Oct12_2_4, SG11360001_257864010012_S001_CGH_1105_Oct12_1_3
chr1	110280752	110282474	12.5		1723	6	SG11360001_257864010023_S001_CGH_1105_Oct12_1_2, SG11360001_257864010025_S001_CGH_1105_Oct12_2_4, SG11360001_257864010026_S001_CGH_1105_Oct12_1_4, SG11360001_257864010012_S001_CGH_1105_Oct12_1_3
chr1	110282474	110458417	15625		175944	16	SG11360001_257864010023_S001_CGH_1105_Oct12_1_2, SG11360001_257864010010_S001_CGH_1105_Oct12_1_1, SG11360001_257864010025_S001_CGH_1105_Oct12_2_4, SG11360001_257864010026_S001_CGH_1105_Oct12_1_4, SG11360001_257864010012_S001_CGH_1105_Oct12_1_3
chr1	110458417	112525154	12.5		2066738	50	SG11360001_257864010023_S001_CGH_1105_Oct12_1_2, SG11360001_257864010025_S001_CGH_1105_Oct12_2_4, SG11360001_257864010026_S001_CGH_1105_Oct12_1_4, SG11360001_257864010012_S001_CGH_1105_Oct12_1_3
chr1	112525154	112592390	9375		67237	4	SG11360001_257864010023_S001_CGH_1105_Oct12_1_2, SG11360001_257864010025_S001_CGH_1105_Oct12_2_4, SG11360001_257864010026_S001_CGH_1105_Oct12_1_4
chr1	112592390	115880858	6.25		3288469	49	SG11360001_257864010023_S001_CGH_1105_Oct12_1_2, SG11360001_257864010025_S001_CGH_1105_Oct12_2_4
chr1	120298103	120300017	12.5		1915	6	SG11360001_257864010014_S001_CGH_1105_Oct12_2_4, SG11360001_257864010027_S001_CGH_1105_Oct12_2_4, SG11360001_257864010013_S001_CGH_1105_Oct12_1_1, SG11360001_257864010026_S001_CGH_1105_Oct12_2_4
chr1	146571304	146633306	3125		62003	7	SG11360001_257864010026_S001_CGH_1105_Oct12_1_1
chr1	146633306	146643545	6.25		10240	14	SG11360001_257864010026_S001_CGH_1105_Oct12_1_1, SG11360001_257864010023_S001_CGH_1105_Oct12_1_2
chr1	146643545	146644148	9375		604	4	SG11360001_257864010026_S001_CGH_1105_Oct12_1_1, SG11360001_257864010023_S001_CGH_1105_Oct12_1_2, SG11360001_257864010026_S001_CGH_1105_Oct12_1_4
chr1	146644148	148627587	6.25		1983440	8	SG11360001_257864010026_S001_CGH_1105_Oct12_1_1, SG11360001_257864010023_S001_CGH_1105_Oct12_1_2
chr1	148627587	150786792	3125		2159206	57	SG11360001_257864010023_S001_CGH_1105_Oct12_1_2
chr1	150703182	150786792		3125	83611	34	SG11360001_257864010026_S001_CGH_1105_Oct12_2_2
chr1	150786792	150849000	3125		62209	50	SG11360001_257864010023_S001_CGH_1105_Oct12_1_2
chr1	150849000	150972399	6.25		123400	17	SG11360001_257864010023_S001_CGH_1105_Oct12_1_2, SG11360001_257864010025_S001_CGH_1105_Oct12_2_4
chr1	150972399	150973657	9375		1259	6	SG11360001_257864010023_S001_CGH_1105_Oct12_1_2, SG11360001_257864010025_S001_CGH_1105_Oct12_2_4, SG11360001_257864010023_S001_CGH_1105_Oct12_1_1
chr1	150973657	150974214	12.5		558	5	SG11360001_257864010023_S001_CGH_1105_Oct12_1_2, SG11360001_257864010025_S001_CGH_1105_Oct12_2_4, SG11360001_257864010023_S001_CGH_1105_Oct12_1_1, SG11360001_257864010027_S001_CGH_1105_Oct12_2_2
chr1	150974318	150979334	6.25		5017	9	SG11360001_257864010023_S001_CGH_1105_Oct12_1_2, SG11360001_257864010025_S001_CGH_1105_Oct12_2_4
chr1	150979334	154451334	3125		3472001	22	SG11360001_257864010023_S001_CGH_1105_Oct12_1_2
chr1	150980642	154451334		3125	3470693	21	SG11360001_257864010014_S001_CGH_1105_Oct12_2_4
chr1	154540252	154562255	6.25		22004	37	SG11360001_257864010023_S001_CGH_1105_Oct12_1_2, SG11360001_257864010025_S001_CGH_1105_Oct12_2_4
chr1	154562255	154562379	12.5		125	3	SG11360001_257864010023_S001_CGH_1105_Oct12_1_2, SG11360001_257864010014_S001_CGH_1105_Oct12_2_4, SG11360001_257864010025_S001_CGH_1105_Oct12_2_4, SG11360001_257864010013_S001_CGH_1105_Oct12_1_1
chr1	154562379	154580649	6.25		18271	19	SG11360001_257864010023_S001_CGH_1105_Oct12_1_2, SG11360001_257864010025_S001_CGH_1105_Oct12_2_4
chr1	154580649	155205565	15625		624917	12	SG11360001_257864010012_S001_CGH_1105_Oct12_1_1, SG11360001_257864010023_S001_CGH_1105_Oct12_1_2, SG11360001_257864010012_S001_CGH_1105_Oct12_1_2, SG11360001_257864010025_S001_CGH_1105_Oct12_2_4, SG11360001_257864010012_S001_CGH_1105_Oct12_1_3
chr1	155205979	155210938	25		4960	17	SG11360001_257864010012_S001_CGH_1105_Oct12_1_1, SG11360001_257864010023_S001_CGH_1105_Oct12_1_2, SG11360001_257864010012_S001_CGH_1105_Oct12_1_2, SG11360001_257864010027_S001_CGH_1105_Oct12_2_4, SG11360001_257864010025_S001_CGH_1105_Oct12_2_4, SG11360001_257864010025_S001_CGH_1105_Oct12_2_3, SG11360001_257864010011_S001_CGH_1105_Oct12_1_4, SG11360001_257864010012_S001_CGH_1105_Oct12_1_3
chr1	155214477	155278481	25		64005	4	SG11360001_257864010012_S001_CGH_1105_Oct12_1_1, SG11360001_257864010023_S001_CGH_1105_Oct12_1_2, SG11360001_257864010012_S001_CGH_1105_Oct12_1_2, SG11360001_257864010027_S001_CGH_1105_Oct12_2_4, SG11360001_257864010025_S001_CGH_1105_Oct12_2_4, SG11360001_257864010025_S001_CGH_1105_Oct12_2_3, SG11360001_257864010026_S001_CGH_1105_Oct12_1_4, SG11360001_257864010012_S001_CGH_1105_Oct12_1_3
chr1	155278481	156830854	28125		1552374	97	SG11360001_257864010012_S001_CGH_1105_Oct12_1_1, SG11360001_257864010023_S001_CGH_1105_Oct12_1_2, SG11360001_257864010012_S001_CGH_1105_Oct12_1_2, SG11360001_257864010025_S001_CGH_1105_Oct12_2_3, SG11360001_257864010025_S001_CGH_1105_Oct12_2_4, SG11360001_257864010027_S001_CGH_1105_Oct12_2_4, SG11360001_257864010026_S001_CGH_1105_Oct12_1_4, SG11360001_257864010023_S001_CGH_1105_Oct12_1_1, SG11360…
chr1	156830610	156830854		3125	245	3	SG11360001_257864010011_S001_CGH_1105_Oct12_1_2
chr1	156830854	156851294	28125		20441	43	SG11360001_257864010012_S001_CGH_1105_Oct12_1_1, SG11360001_257864010023_S001_CGH_1105_Oct12_1_2, SG11360001_257864010012_S001_CGH_1105_Oct12_1_2, SG11360001_257864010025_S001_CGH_1105_Oct12_2_3, SG11360001_257864010025_S001_CGH_1105_Oct12_2_4, SG11360001_257864010027_S001_CGH_1105_Oct12_2_4, SG11360001_257864010026_S001_CGH_1105_Oct12_1_4, SG11360001_257864010023_S001_CGH_1105_Oct12_1_1, SG11360…
chr1	156851294	160039762	25		3188469	25	SG11360001_257864010012_S001_CGH_1105_Oct12_1_1, SG11360001_257864010023_S001_CGH_1105_Oct12_1_2, SG11360001_257864010012_S001_CGH_1105_Oct12_1_2, SG11360001_257864010027_S001_CGH_1105_Oct12_2_4, SG11360001_257864010025_S001_CGH_1105_Oct12_2_4, SG11360001_257864010023_S001_CGH_1105_Oct12_1_1, SG11360001_257864010026_S001_CGH_1105_Oct12_1_4, SG11360001_257864010012_S001_CGH_1105_Oct12_1_3
chr1	160039762	160039842	28125		81	5	SG11360001_257864010012_S001_CGH_1105_Oct12_1_1, SG11360001_257864010023_S001_CGH_1105_Oct12_1_2, SG11360001_257864010012_S001_CGH_1105_Oct12_1_2, SG11360001_257864010025_S001_CGH_1105_Oct12_2_4, SG11360001_257864010027_S001_CGH_1105_Oct12_2_4, SG11360001_257864010025_S001_CGH_1105_Oct12_2_3, SG11360001_257864010026_S001_CGH_1105_Oct12_1_4, SG11360001_257864010023_S001_CGH_1105_Oct12_1_1, SG11360…
chr1	160039842	160105852	31.25		66011	44	SG11360001_257864010012_S001_CGH_1105_Oct12_1_1, SG11360001_257864010023_S001_CGH_1105_Oct12_1_2, SG11360001_257864010014_S001_CGH_1105_Oct12_2_4, SG11360001_257864010012_S001_CGH_1105_Oct12_1_2, SG11360001_257864010025_S001_CGH_1105_Oct12_2_3, SG11360001_257864010027_S001_CGH_1105_Oct12_2_4, SG11360001_257864010025_S001_CGH_1105_Oct12_2_4, SG11360001_257864010023_S001_CGH_1105_Oct12_1_1, SG11360…
chr1	160105852	160106060	28125		209	3	SG11360001_257864010012_S001_CGH_1105_Oct12_1_1, SG11360001_257864010014_S001_CGH_1105_Oct12_2_4, SG11360001_257864010023_S001_CGH_1105_Oct12_1_2, SG11360001_257864010012_S001_CGH_1105_Oct12_1_2, SG11360001_257864010025_S001_CGH_1105_Oct12_2_4, SG11360001_257864010027_S001_CGH_1105_Oct12_2_4, SG11360001_257864010026_S001_CGH_1105_Oct12_1_4, SG11360001_257864010023_S001_CGH_1105_Oct12_1_1, SG11360…
chr1	160106060	160106762	21875		703	3	SG11360001_257864010012_S001_CGH_1105_Oct12_1_1, SG11360001_257864010023_S001_CGH_1105_Oct12_1_2, SG11360001_257864010012_S001_CGH_1105_Oct12_1_2, SG11360001_257864010027_S001_CGH_1105_Oct12_2_4, SG11360001_257864010023_S001_CGH_1105_Oct12_1_1, SG11360001_257864010026_S001_CGH_1105_Oct12_1_4, SG11360001_257864010012_S001_CGH_1105_Oct12_1_3
chr1	160106881	160313276	9375		206396	10	SG11360001_257864010023_S001_CGH_1105_Oct12_1_2, SG11360001_257864010027_S001_CGH_1105_Oct12_2_4, SG11360001_257864010012_S001_CGH_1105_Oct12_1_3
chr1	160313276	161009139	6.25		695864	47	SG11360001_257864010023_S001_CGH_1105_Oct12_1_2, SG11360001_257864010027_S001_CGH_1105_Oct12_2_4
chr1	161009139	161279811	9375		270673	55	SG11360001_257864010023_S001_CGH_1105_Oct12_1_2, SG11360001_257864010027_S001_CGH_1105_Oct12_2_4, SG11360001_257864010025_S001_CGH_1105_Oct12_2_4
chr1	161279811	165172653	6.25		3892843	34	SG11360001_257864010023_S001_CGH_1105_Oct12_1_2, SG11360001_257864010027_S001_CGH_1105_Oct12_2_4
chr1	165172653	165175086	9375		2434	3	SG11360001_257864010023_S001_CGH_1105_Oct12_1_2, SG11360001_257864010027_S001_CGH_1105_Oct12_2_4, SG11360001_257864010023_S001_CGH_1105_Oct12_1_1
chr1	165177229	165179949	25		2721	5	SG11360001_257864010014_S001_CGH_1105_Oct12_2_4, SG11360001_257864010023_S001_CGH_1105_Oct12_1_2, SG11360001_257864010011_S001_CGH_1105_Oct12_2_4, SG11360001_257864010025_S001_CGH_1105_Oct12_2_3, SG11360001_257864010027_S001_CGH_1105_Oct12_2_4, SG11360001_257864010025_S001_CGH_1105_Oct12_2_4, SG11360001_257864010023_S001_CGH_1105_Oct12_1_1, SG11360001_257864010012_S001_CGH_1105_Oct12_1_3
chr1	165179949	165325440	28125		145492	15	SG11360001_257864010011_S001_CGH_1105_Oct12_2_4, SG11360001_257864010023_S001_CGH_1105_Oct12_1_2, SG11360001_257864010014_S001_CGH_1105_Oct12_2_4, SG11360001_257864010025_S001_CGH_1105_Oct12_2_4, SG11360001_257864010027_S001_CGH_1105_Oct12_2_4, SG11360001_257864010025_S001_CGH_1105_Oct12_2_3, SG11360001_257864010023_S001_CGH_1105_Oct12_1_1, SG11360001_257864010026_S001_CGH_1105_Oct12_1_4, SG11360…
chr1	165370214	165376203	25		5990	5	SG11360001_257864010014_S001_CGH_1105_Oct12_2_4, SG11360001_257864010023_S001_CGH_1105_Oct12_1_2, SG11360001_257864010025_S001_CGH_1105_Oct12_2_3, SG11360001_257864010027_S001_CGH_1105_Oct12_2_4, SG11360001_257864010026_S001_CGH_1105_Oct12_1_4, SG11360001_257864010023_S001_CGH_1105_Oct12_1_1, SG11360001_257864010012_S001_CGH_1105_Oct12_1_3, SG11360001_257864010025_S001_CGH_1105_Oct12_2_2
chr1	165377539	165379862	18.75		2324	5	SG11360001_257864010023_S001_CGH_1105_Oct12_1_2, SG11360001_257864010014_S001_CGH_1105_Oct12_2_4, SG11360001_257864010013_S001_CGH_1105_Oct12_1_1, SG11360001_257864010027_S001_CGH_1105_Oct12_2_4, SG11360001_257864010023_S001_CGH_1105_Oct12_1_1, SG11360001_257864010025_S001_CGH_1105_Oct12_2_2
chr1	165379862	165380229	21875		368	7	SG11360001_257864010026_S001_CGH_1105_Oct12_1_1, SG11360001_257864010014_S001_CGH_1105_Oct12_2_4, SG11360001_257864010023_S001_CGH_1105_Oct12_1_2, SG11360001_257864010027_S001_CGH_1105_Oct12_2_4, SG11360001_257864010013_S001_CGH_1105_Oct12_1_1, SG11360001_257864010023_S001_CGH_1105_Oct12_1_1, SG11360001_257864010025_S001_CGH_1105_Oct12_2_2
chr1	165380030	165380229		3125	200	5	SG11360001_257864010028_S001_CGH_1105_Oct12_1_4
chr1	165380229	165389314	21875		9086	6	SG11360001_257864010026_S001_CGH_1105_Oct12_1_1, SG11360001_257864010014_S001_CGH_1105_Oct12_2_4, SG11360001_257864010023_S001_CGH_1105_Oct12_1_2, SG11360001_257864010027_S001_CGH_1105_Oct12_2_4, SG11360001_257864010013_S001_CGH_1105_Oct12_1_1, SG11360001_257864010023_S001_CGH_1105_Oct12_1_1, SG11360001_257864010025_S001_CGH_1105_Oct12_2_2
chr1	165389314	165398181	18.75		8868	6	SG11360001_257864010023_S001_CGH_1105_Oct12_1_2, SG11360001_257864010014_S001_CGH_1105_Oct12_2_4, SG11360001_257864010013_S001_CGH_1105_Oct12_1_1, SG11360001_257864010027_S001_CGH_1105_Oct12_2_4, SG11360001_257864010023_S001_CGH_1105_Oct12_1_1, SG11360001_257864010025_S001_CGH_1105_Oct12_2_2
chr1	165406219	169492938	3125		4086720	86	SG11360001_257864010023_S001_CGH_1105_Oct12_1_2
chr1	169492939	169505988		3125	13050	21	SG11360001_257864010023_S001_CGH_1105_Oct12_1_2
chr1	169505989	169524353	3125		18365	19	SG11360001_257864010023_S001_CGH_1105_Oct12_1_2
chr1	169524353	169529775	6.25		5423	10	SG11360001_257864010026_S001_CGH_1105_Oct12_1_1, SG11360001_257864010023_S001_CGH_1105_Oct12_1_2
chr1	169529775	169930338	3125		400564	48	SG11360001_257864010023_S001_CGH_1105_Oct12_1_2
chr1	169941554	169961192		9375	19639	19	SG11360001_257864010025_S001_CGH_1105_Oct12_2_4, SG11360001_257864010023_S001_CGH_1105_Oct12_1_2, SG11360001_257864010026_S001_CGH_1105_Oct12_1_4
chr1	169961192	169993763		12.5	32572	9	SG11360001_257864010012_S001_CGH_1105_Oct12_1_2, SG11360001_257864010025_S001_CGH_1105_Oct12_2_4, SG11360001_257864010023_S001_CGH_1105_Oct12_1_2, SG11360001_257864010026_S001_CGH_1105_Oct12_1_4
chr1	169993763	170003436		9375	9674	5	SG11360001_257864010012_S001_CGH_1105_Oct12_1_2, SG11360001_257864010025_S001_CGH_1105_Oct12_2_4, SG11360001_257864010023_S001_CGH_1105_Oct12_1_2
chr1	170004567	170015802		3125	11236	12	SG11360001_257864010023_S001_CGH_1105_Oct12_1_2
chr1	170015802	170024465		6.25	8664	5	SG11360001_257864010026_S001_CGH_1105_Oct12_1_1, SG11360001_257864010023_S001_CGH_1105_Oct12_1_2
chr1	170036965	170043567	12.5		6603	3	SG11360001_257864010023_S001_CGH_1105_Oct12_1_2, SG11360001_257864010014_S001_CGH_1105_Oct12_2_4, SG11360001_257864010012_S001_CGH_1105_Oct12_1_2, SG11360001_257864010027_S001_CGH_1105_Oct12_2_4
chr1	170043567	170258825	15625		215259	4	SG11360001_257864010014_S001_CGH_1105_Oct12_2_4, SG11360001_257864010023_S001_CGH_1105_Oct12_1_2, SG11360001_257864010012_S001_CGH_1105_Oct12_1_2, SG11360001_257864010027_S001_CGH_1105_Oct12_2_4, SG11360001_257864010026_S001_CGH_1105_Oct12_1_4
chr1	170258825	171107668	12.5		848844	4	SG11360001_257864010023_S001_CGH_1105_Oct12_1_2, SG11360001_257864010014_S001_CGH_1105_Oct12_2_4, SG11360001_257864010012_S001_CGH_1105_Oct12_1_2, SG11360001_257864010027_S001_CGH_1105_Oct12_2_4
chr1	171107668	173446464	6.25		2338797	7	SG11360001_257864010023_S001_CGH_1105_Oct12_1_2, SG11360001_257864010012_S001_CGH_1105_Oct12_1_2
chr1	173446464	173446720	9375		257	3	SG11360001_257864010023_S001_CGH_1105_Oct12_1_2, SG11360001_257864010012_S001_CGH_1105_Oct12_1_2, SG11360001_257864010026_S001_CGH_1105_Oct12_1_4
chr1	173446720	173455331	6.25		8612	7	SG11360001_257864010023_S001_CGH_1105_Oct12_1_2, SG11360001_257864010012_S001_CGH_1105_Oct12_1_2
chr1	173455331	173455635	9375		305	3	SG11360001_257864010026_S001_CGH_1105_Oct12_1_1, SG11360001_257864010023_S001_CGH_1105_Oct12_1_2, SG11360001_257864010012_S001_CGH_1105_Oct12_1_2
chr1	173455635	173799956	6.25		344322	16	SG11360001_257864010023_S001_CGH_1105_Oct12_1_2, SG11360001_257864010012_S001_CGH_1105_Oct12_1_2
chr1	173799956	186363083	3125		12563128	190	SG11360001_257864010023_S001_CGH_1105_Oct12_1_2
chr1	186355152	186363083		6.25	7932	17	SG11360001_257864010026_S001_CGH_1105_Oct12_2_2, SG11360001_257864010028_S001_CGH_1105_Oct12_1_4
chr1	186363083	186386870	3125		23788	15	SG11360001_257864010023_S001_CGH_1105_Oct12_1_2
chr1	186363083	186386870		9375	23788	15	SG11360001_257864010026_S001_CGH_1105_Oct12_2_2, SG11360001_257864010026_S001_CGH_1105_Oct12_2_3, SG11360001_257864010028_S001_CGH_1105_Oct12_1_4
chr1	186386870	191888323	3125		5501454	48	SG11360001_257864010023_S001_CGH_1105_Oct12_1_2
chr1	191888324	196658738		3125	4770415	39	SG11360001_257864010023_S001_CGH_1105_Oct12_1_2
chr1	196658738	196658817	3125		80	3	SG11360001_257864010026_S001_CGH_1105_Oct12_2_3
chr1	196658738	196712545		3125	53808	40	SG11360001_257864010023_S001_CGH_1105_Oct12_1_2
chr1	196712545	196714947		9375	2403	3	SG11360001_257864010010_S001_CGH_1105_Oct12_2_1, SG11360001_257864010010_S001_CGH_1105_Oct12_2_4, SG11360001_257864010023_S001_CGH_1105_Oct12_1_2
chr1	196716471	196716554		6.25	84	3	SG11360001_257864010026_S001_CGH_1105_Oct12_2_2, SG11360001_257864010023_S001_CGH_1105_Oct12_1_2
chr1	196716554	199657055		3125	2940502	12	SG11360001_257864010023_S001_CGH_1105_Oct12_1_2
chr1	199657056	204123933	3125		4466878	16	SG11360001_257864010023_S001_CGH_1105_Oct12_1_2
chr1	204124164	204125361	21875		1198	8	SG11360001_257864010012_S001_CGH_1105_Oct12_1_1, SG11360001_257864010023_S001_CGH_1105_Oct12_1_2, SG11360001_257864010012_S001_CGH_1105_Oct12_1_2, SG11360001_257864010025_S001_CGH_1105_Oct12_2_4, SG11360001_257864010025_S001_CGH_1105_Oct12_2_3, SG11360001_257864010026_S001_CGH_1105_Oct12_1_4, SG11360001_257864010012_S001_CGH_1105_Oct12_1_3
chr1	204125361	205012286	25		886926	25	SG11360001_257864010012_S001_CGH_1105_Oct12_1_1, SG11360001_257864010023_S001_CGH_1105_Oct12_1_2, SG11360001_257864010012_S001_CGH_1105_Oct12_1_2, SG11360001_257864010025_S001_CGH_1105_Oct12_2_3, SG11360001_257864010025_S001_CGH_1105_Oct12_2_4, SG11360001_257864010027_S001_CGH_1105_Oct12_2_4, SG11360001_257864010026_S001_CGH_1105_Oct12_1_4, SG11360001_257864010012_S001_CGH_1105_Oct12_1_3
chr1	205012286	205041558	28125		29273	58	SG11360001_257864010012_S001_CGH_1105_Oct12_1_1, SG11360001_257864010023_S001_CGH_1105_Oct12_1_2, SG11360001_257864010012_S001_CGH_1105_Oct12_1_2, SG11360001_257864010027_S001_CGH_1105_Oct12_2_4, SG11360001_257864010025_S001_CGH_1105_Oct12_2_4, SG11360001_257864010025_S001_CGH_1105_Oct12_2_3, SG11360001_257864010026_S001_CGH_1105_Oct12_1_4, SG11360001_257864010012_S001_CGH_1105_Oct12_1_3, SG11360…
chr1	205042282	205633931	15625		591650	18	SG11360001_257864010012_S001_CGH_1105_Oct12_1_1, SG11360001_257864010023_S001_CGH_1105_Oct12_1_2, SG11360001_257864010012_S001_CGH_1105_Oct12_1_2, SG11360001_257864010025_S001_CGH_1105_Oct12_2_4, SG11360001_257864010025_S001_CGH_1105_Oct12_2_3
chr1	205649506	205698780	3125		49275	18	SG11360001_257864010023_S001_CGH_1105_Oct12_1_2
chr1	205682121	205698780		12.5	16660	17	SG11360001_257864010012_S001_CGH_1105_Oct12_1_1, SG11360001_257864010026_S001_CGH_1105_Oct12_1_4, SG11360001_257864010012_S001_CGH_1105_Oct12_1_3, SG11360001_257864010025_S001_CGH_1105_Oct12_2_3
chr1	205698849	205764074	3125		65226	22	SG11360001_257864010023_S001_CGH_1105_Oct12_1_2
chr1	205764128	205782391	9375		18264	27	SG11360001_257864010023_S001_CGH_1105_Oct12_1_2, SG11360001_257864010025_S001_CGH_1105_Oct12_2_4, SG11360001_257864010025_S001_CGH_1105_Oct12_2_3
chr1	205782391	205801839	6.25		19449	8	SG11360001_257864010023_S001_CGH_1105_Oct12_1_2, SG11360001_257864010025_S001_CGH_1105_Oct12_2_4
chr1	205801839	205813934	9375		12096	23	SG11360001_257864010026_S001_CGH_1105_Oct12_1_1, SG11360001_257864010023_S001_CGH_1105_Oct12_1_2, SG11360001_257864010025_S001_CGH_1105_Oct12_2_4
chr1	205814103	206943120	3125		1129018	17	SG11360001_257864010023_S001_CGH_1105_Oct12_1_2
chr1	206943120	207627651	6.25		684532	15	SG11360001_257864010023_S001_CGH_1105_Oct12_1_2, SG11360001_257864010027_S001_CGH_1105_Oct12_2_4
chr1	207627651	207640133	3125		12483	3	SG11360001_257864010023_S001_CGH_1105_Oct12_1_2
chr1	207640133	207658779	6.25		18647	50	SG11360001_257864010026_S001_CGH_1105_Oct12_1_1, SG11360001_257864010023_S001_CGH_1105_Oct12_1_2
chr1	207652680	207658779		3125	6100	5	SG11360001_257864010010_S001_CGH_1105_Oct12_2_3
chr1	207658779	207663089	3125		4311	5	SG11360001_257864010023_S001_CGH_1105_Oct12_1_2
chr1	207658779	207663089		3125	4311	5	SG11360001_257864010010_S001_CGH_1105_Oct12_2_3
chr1	207663089	207796356	3125		133268	78	SG11360001_257864010023_S001_CGH_1105_Oct12_1_2
chr1	207782667	207796356		3125	13690	23	SG11360001_257864010028_S001_CGH_1105_Oct12_1_4
chr1	207796356	207796439	6.25		84	3	SG11360001_257864010023_S001_CGH_1105_Oct12_1_2, SG11360001_257864010025_S001_CGH_1105_Oct12_2_3
chr1	207796356	207796439		15625	84	3	SG11360001_257864010026_S001_CGH_1105_Oct12_2_2, SG11360001_257864010026_S001_CGH_1105_Oct12_2_4, SG11360001_257864010026_S001_CGH_1105_Oct12_1_4, SG11360001_257864010026_S001_CGH_1105_Oct12_2_3, SG11360001_257864010028_S001_CGH_1105_Oct12_1_4
chr1	207796439	207815117	3125		18679	6	SG11360001_257864010023_S001_CGH_1105_Oct12_1_2
chr1	207796439	207815117		9375	18679	6	SG11360001_257864010026_S001_CGH_1105_Oct12_2_2, SG11360001_257864010026_S001_CGH_1105_Oct12_1_4, SG11360001_257864010028_S001_CGH_1105_Oct12_1_4
chr1	208056735	208197643	6.25		140909	3	SG11360001_257864010023_S001_CGH_1105_Oct12_1_2, SG11360001_257864010027_S001_CGH_1105_Oct12_2_4
chr1	208056735	208197643		3125	140909	3	SG11360001_257864010028_S001_CGH_1105_Oct12_1_4
chr1	208201292	208201489	12.5		198	3	SG11360001_257864010012_S001_CGH_1105_Oct12_1_1, SG11360001_257864010023_S001_CGH_1105_Oct12_1_2, SG11360001_257864010025_S001_CGH_1105_Oct12_2_3, SG11360001_257864010027_S001_CGH_1105_Oct12_2_4
chr1	208202135	208276459	25		74325	76	SG11360001_257864010012_S001_CGH_1105_Oct12_1_1, SG11360001_257864010023_S001_CGH_1105_Oct12_1_2, SG11360001_257864010012_S001_CGH_1105_Oct12_1_2, SG11360001_257864010025_S001_CGH_1105_Oct12_2_4, SG11360001_257864010025_S001_CGH_1105_Oct12_2_3, SG11360001_257864010027_S001_CGH_1105_Oct12_2_4, SG11360001_257864010026_S001_CGH_1105_Oct12_1_4, SG11360001_257864010012_S001_CGH_1105_Oct12_1_3
chr1	208276459	208391027	21875		114569	11	SG11360001_257864010012_S001_CGH_1105_Oct12_1_1, SG11360001_257864010023_S001_CGH_1105_Oct12_1_2, SG11360001_257864010012_S001_CGH_1105_Oct12_1_2, SG11360001_257864010027_S001_CGH_1105_Oct12_2_4, SG11360001_257864010025_S001_CGH_1105_Oct12_2_3, SG11360001_257864010025_S001_CGH_1105_Oct12_2_4, SG11360001_257864010012_S001_CGH_1105_Oct12_1_3
chr1	208391027	208417579	18.75		26553	3	SG11360001_257864010012_S001_CGH_1105_Oct12_1_1, SG11360001_257864010023_S001_CGH_1105_Oct12_1_2, SG11360001_257864010012_S001_CGH_1105_Oct12_1_2, SG11360001_257864010025_S001_CGH_1105_Oct12_2_4, SG11360001_257864010027_S001_CGH_1105_Oct12_2_4, SG11360001_257864010012_S001_CGH_1105_Oct12_1_3
chr1	208427927	210033246	3125		1605320	27	SG11360001_257864010023_S001_CGH_1105_Oct12_1_2
chr1	210033246	210111651	6.25		78406	3	SG11360001_257864010023_S001_CGH_1105_Oct12_1_2, SG11360001_257864010026_S001_CGH_1105_Oct12_1_4
chr1	210111651	223038769	3125		12927119	73	SG11360001_257864010023_S001_CGH_1105_Oct12_1_2
chr1	210125955	223038769		3125	12912815	72	SG11360001_257864010014_S001_CGH_1105_Oct12_2_4
chr1	223418156	223900069	6.25		481914	4	SG11360001_257864010023_S001_CGH_1105_Oct12_1_2, SG11360001_257864010027_S001_CGH_1105_Oct12_2_4
chr1	223900069	223938677	25		38609	22	SG11360001_257864010012_S001_CGH_1105_Oct12_1_1, SG11360001_257864010023_S001_CGH_1105_Oct12_1_2, SG11360001_257864010012_S001_CGH_1105_Oct12_1_2, SG11360001_257864010027_S001_CGH_1105_Oct12_2_4, SG11360001_257864010025_S001_CGH_1105_Oct12_2_3, SG11360001_257864010025_S001_CGH_1105_Oct12_2_4, SG11360001_257864010026_S001_CGH_1105_Oct12_1_4, SG11360001_257864010012_S001_CGH_1105_Oct12_1_3
chr1	223939661	225090331	15625		1150671	45	SG11360001_257864010023_S001_CGH_1105_Oct12_1_2, SG11360001_257864010012_S001_CGH_1105_Oct12_1_2, SG11360001_257864010027_S001_CGH_1105_Oct12_2_4, SG11360001_257864010025_S001_CGH_1105_Oct12_2_3, SG11360001_257864010025_S001_CGH_1105_Oct12_2_4
chr1	223957574	225090331		3125	1132758	17	SG11360001_257864010028_S001_CGH_1105_Oct12_1_4
chr1	225090331	225997791	15625		907461	3	SG11360001_257864010023_S001_CGH_1105_Oct12_1_2, SG11360001_257864010012_S001_CGH_1105_Oct12_1_2, SG11360001_257864010027_S001_CGH_1105_Oct12_2_4, SG11360001_257864010025_S001_CGH_1105_Oct12_2_3, SG11360001_257864010025_S001_CGH_1105_Oct12_2_4
chr1	225997791	226032424	18.75		34634	25	SG11360001_257864010023_S001_CGH_1105_Oct12_1_2, SG11360001_257864010012_S001_CGH_1105_Oct12_1_2, SG11360001_257864010025_S001_CGH_1105_Oct12_2_4, SG11360001_257864010025_S001_CGH_1105_Oct12_2_3, SG11360001_257864010027_S001_CGH_1105_Oct12_2_4, SG11360001_257864010026_S001_CGH_1105_Oct12_1_4
chr1	226033141	226595461	12.5		562321	70	SG11360001_257864010023_S001_CGH_1105_Oct12_1_2, SG11360001_257864010025_S001_CGH_1105_Oct12_2_4, SG11360001_257864010025_S001_CGH_1105_Oct12_2_3, SG11360001_257864010027_S001_CGH_1105_Oct12_2_4
chr1	226595461	227058936	28125		463476	9	SG11360001_257864010012_S001_CGH_1105_Oct12_1_1, SG11360001_257864010023_S001_CGH_1105_Oct12_1_2, SG11360001_257864010011_S001_CGH_1105_Oct12_2_4, SG11360001_257864010012_S001_CGH_1105_Oct12_1_2, SG11360001_257864010027_S001_CGH_1105_Oct12_2_4, SG11360001_257864010025_S001_CGH_1105_Oct12_2_3, SG11360001_257864010025_S001_CGH_1105_Oct12_2_4, SG11360001_257864010026_S001_CGH_1105_Oct12_1_4, SG11360…
chr1	226595461	227058936		6.25	463476	9	SG11360001_257864010011_S001_CGH_1105_Oct12_1_2, SG11360001_257864010025_S001_CGH_1105_Oct12_2_2
chr1	227058936	227075677	25		16742	14	SG11360001_257864010012_S001_CGH_1105_Oct12_1_1, SG11360001_257864010023_S001_CGH_1105_Oct12_1_2, SG11360001_257864010012_S001_CGH_1105_Oct12_1_2, SG11360001_257864010025_S001_CGH_1105_Oct12_2_4, SG11360001_257864010025_S001_CGH_1105_Oct12_2_3, SG11360001_257864010027_S001_CGH_1105_Oct12_2_4, SG11360001_257864010026_S001_CGH_1105_Oct12_1_4, SG11360001_257864010012_S001_CGH_1105_Oct12_1_3
chr1	227075677	227076722	28125		1046	6	SG11360001_257864010012_S001_CGH_1105_Oct12_1_1, SG11360001_257864010023_S001_CGH_1105_Oct12_1_2, SG11360001_257864010010_S001_CGH_1105_Oct12_1_1, SG11360001_257864010012_S001_CGH_1105_Oct12_1_2, SG11360001_257864010027_S001_CGH_1105_Oct12_2_4, SG11360001_257864010025_S001_CGH_1105_Oct12_2_3, SG11360001_257864010025_S001_CGH_1105_Oct12_2_4, SG11360001_257864010026_S001_CGH_1105_Oct12_1_4, SG11360…
chr1	227076722	227081719	31.25		4998	11	SG11360001_257864010012_S001_CGH_1105_Oct12_1_1, SG11360001_257864010010_S001_CGH_1105_Oct12_1_1, SG11360001_257864010023_S001_CGH_1105_Oct12_1_2, SG11360001_257864010012_S001_CGH_1105_Oct12_1_2, SG11360001_257864010025_S001_CGH_1105_Oct12_2_4, SG11360001_257864010025_S001_CGH_1105_Oct12_2_3, SG11360001_257864010027_S001_CGH_1105_Oct12_2_4, SG11360001_257864010010_S001_CGH_1105_Oct12_1_4, SG11360…
chr1	227081719	227171930	34375		90212	32	SG11360001_257864010012_S001_CGH_1105_Oct12_1_1, SG11360001_257864010023_S001_CGH_1105_Oct12_1_2, SG11360001_257864010010_S001_CGH_1105_Oct12_1_1, SG11360001_257864010011_S001_CGH_1105_Oct12_2_4, SG11360001_257864010012_S001_CGH_1105_Oct12_1_2, SG11360001_257864010027_S001_CGH_1105_Oct12_2_4, SG11360001_257864010025_S001_CGH_1105_Oct12_2_3, SG11360001_257864010025_S001_CGH_1105_Oct12_2_4, SG11360…
chr1	227172199	227172981	25		783	7	SG11360001_257864010012_S001_CGH_1105_Oct12_1_1, SG11360001_257864010023_S001_CGH_1105_Oct12_1_2, SG11360001_257864010012_S001_CGH_1105_Oct12_1_2, SG11360001_257864010025_S001_CGH_1105_Oct12_2_4, SG11360001_257864010025_S001_CGH_1105_Oct12_2_3, SG11360001_257864010027_S001_CGH_1105_Oct12_2_4, SG11360001_257864010026_S001_CGH_1105_Oct12_1_4, SG11360001_257864010012_S001_CGH_1105_Oct12_1_3
chr1	227172981	227174843	21875		1863	3	SG11360001_257864010012_S001_CGH_1105_Oct12_1_1, SG11360001_257864010023_S001_CGH_1105_Oct12_1_2, SG11360001_257864010012_S001_CGH_1105_Oct12_1_2, SG11360001_257864010027_S001_CGH_1105_Oct12_2_4, SG11360001_257864010025_S001_CGH_1105_Oct12_2_3, SG11360001_257864010025_S001_CGH_1105_Oct12_2_4, SG11360001_257864010012_S001_CGH_1105_Oct12_1_3
chr1	227174843	228346263	12.5		1171421	12	SG11360001_257864010023_S001_CGH_1105_Oct12_1_2, SG11360001_257864010025_S001_CGH_1105_Oct12_2_4, SG11360001_257864010025_S001_CGH_1105_Oct12_2_3, SG11360001_257864010027_S001_CGH_1105_Oct12_2_4
chr1	228346263	230778283	9375		2432021	10	SG11360001_257864010023_S001_CGH_1105_Oct12_1_2, SG11360001_257864010025_S001_CGH_1105_Oct12_2_3, SG11360001_257864010025_S001_CGH_1105_Oct12_2_4
chr1	230778283	230778433	18.75		151	3	SG11360001_257864010012_S001_CGH_1105_Oct12_1_1, SG11360001_257864010023_S001_CGH_1105_Oct12_1_2, SG11360001_257864010010_S001_CGH_1105_Oct12_1_1, SG11360001_257864010025_S001_CGH_1105_Oct12_2_4, SG11360001_257864010025_S001_CGH_1105_Oct12_2_3, SG11360001_257864010026_S001_CGH_1105_Oct12_1_4
chr1	230778433	230804626	3125		26194	16	SG11360001_257864010023_S001_CGH_1105_Oct12_1_2
chr1	230795137	230804626		6.25	9490	15	SG11360001_257864010027_S001_CGH_1105_Oct12_2_4, SG11360001_257864010014_S001_CGH_1105_Oct12_2_4
chr1	230804626	230838417	3125		33792	39	SG11360001_257864010023_S001_CGH_1105_Oct12_1_2
chr1	230838417	231762440	9375		924024	18	SG11360001_257864010023_S001_CGH_1105_Oct12_1_2, SG11360001_257864010025_S001_CGH_1105_Oct12_2_3, SG11360001_257864010025_S001_CGH_1105_Oct12_2_4
chr1	231762440	231830334	12.5		67895	4	SG11360001_257864010023_S001_CGH_1105_Oct12_1_2, SG11360001_257864010025_S001_CGH_1105_Oct12_2_4, SG11360001_257864010025_S001_CGH_1105_Oct12_2_3, SG11360001_257864010012_S001_CGH_1105_Oct12_1_3
chr1	231830512	231902770	3125		72259	13	SG11360001_257864010023_S001_CGH_1105_Oct12_1_2
chr1	231902770	231907176	6.25		4407	6	SG11360001_257864010023_S001_CGH_1105_Oct12_1_2, SG11360001_257864010023_S001_CGH_1105_Oct12_1_1
chr1	231907176	231935784	3125		28609	4	SG11360001_257864010023_S001_CGH_1105_Oct12_1_1
chr1	232002314	232002529	9375		216	3	SG11360001_257864010010_S001_CGH_1105_Oct12_2_4, SG11360001_257864010010_S001_CGH_1105_Oct12_1_4, SG11360001_257864010026_S001_CGH_1105_Oct12_2_3
chr1	233234142	236247458		3125	3013317	12	SG11360001_257864010010_S001_CGH_1105_Oct12_2_2
chr1	236554785	236959107	3125		404323	3	SG11360001_257864010023_S001_CGH_1105_Oct12_1_2
chr1	236969356	236972106	3125		2751	6	SG11360001_257864010014_S001_CGH_1105_Oct12_2_4
chr1	237025682	237060408	3125		34727	33	SG11360001_257864010012_S001_CGH_1105_Oct12_1_2
chr1	242011480	242011640	18.75		161	3	SG11360001_257864010012_S001_CGH_1105_Oct12_1_1, SG11360001_257864010011_S001_CGH_1105_Oct12_2_4, SG11360001_257864010012_S001_CGH_1105_Oct12_1_2, SG11360001_257864010026_S001_CGH_1105_Oct12_1_4, SG11360001_257864010012_S001_CGH_1105_Oct12_1_3, SG11360001_257864010011_S001_CGH_1105_Oct12_2_3
chr1	242024583	243668511		3125	1643929	33	SG11360001_257864010014_S001_CGH_1105_Oct12_2_4
chr1	243675501	243911311		9375	235811	34	SG11360001_257864010012_S001_CGH_1105_Oct12_1_2, SG11360001_257864010014_S001_CGH_1105_Oct12_2_4, SG11360001_257864010012_S001_CGH_1105_Oct12_1_3
chr1	243911311	245027190		3125	1115880	46	SG11360001_257864010014_S001_CGH_1105_Oct12_2_4
chr1	245027190	245027805	6.25		616	3	SG11360001_257864010012_S001_CGH_1105_Oct12_1_1, SG11360001_257864010012_S001_CGH_1105_Oct12_1_2
chr1	245027190	246714584		3125	1687395	19	SG11360001_257864010014_S001_CGH_1105_Oct12_2_4
chr1	246714584	246714723		21875	140	3	SG11360001_257864010011_S001_CGH_1105_Oct12_1_2, SG11360001_257864010011_S001_CGH_1105_Oct12_2_3, SG11360001_257864010023_S001_CGH_1105_Oct12_1_2, SG11360001_257864010026_S001_CGH_1105_Oct12_1_4, SG11360001_257864010010_S001_CGH_1105_Oct12_1_2, SG11360001_257864010010_S001_CGH_1105_Oct12_1_3, SG11360001_257864010014_S001_CGH_1105_Oct12_2_4
chr1	246719893	246727617		3125	7725	6	SG11360001_257864010014_S001_CGH_1105_Oct12_2_4
chr2	9695606	10357152	6.25		661547	5	SG11360001_257864010023_S001_CGH_1105_Oct12_1_2, SG11360001_257864010026_S001_CGH_1105_Oct12_1_4
chr2	10357152	17371225	3125		7014074	25	SG11360001_257864010023_S001_CGH_1105_Oct12_1_2
chr2	17371225	19071720	6.25		1700496	6	SG11360001_257864010026_S001_CGH_1105_Oct12_1_1, SG11360001_257864010023_S001_CGH_1105_Oct12_1_2
chr2	19071720	20818280	3125		1746561	8	SG11360001_257864010023_S001_CGH_1105_Oct12_1_2
chr2	20818975	20845293	18.75		26319	16	SG11360001_257864010012_S001_CGH_1105_Oct12_1_1, SG11360001_257864010023_S001_CGH_1105_Oct12_1_2, SG11360001_257864010012_S001_CGH_1105_Oct12_1_2, SG11360001_257864010025_S001_CGH_1105_Oct12_2_4, SG11360001_257864010026_S001_CGH_1105_Oct12_1_4, SG11360001_257864010012_S001_CGH_1105_Oct12_1_3
chr2	20850692	20850933	25		242	3	SG11360001_257864010012_S001_CGH_1105_Oct12_1_1, SG11360001_257864010011_S001_CGH_1105_Oct12_2_4, SG11360001_257864010023_S001_CGH_1105_Oct12_1_2, SG11360001_257864010010_S001_CGH_1105_Oct12_1_1, SG11360001_257864010012_S001_CGH_1105_Oct12_1_2, SG11360001_257864010025_S001_CGH_1105_Oct12_2_4, SG11360001_257864010026_S001_CGH_1105_Oct12_1_4, SG11360001_257864010012_S001_CGH_1105_Oct12_1_3
chr2	20850692	20850933		6.25	242	3	SG11360001_257864010011_S001_CGH_1105_Oct12_1_2, SG11360001_257864010025_S001_CGH_1105_Oct12_2_2
chr2	20850933	27592940	6.25		6742008	143	SG11360001_257864010023_S001_CGH_1105_Oct12_1_2, SG11360001_257864010025_S001_CGH_1105_Oct12_2_4
chr2	27592940	27593396	9375		457	4	SG11360001_257864010023_S001_CGH_1105_Oct12_1_2, SG11360001_257864010025_S001_CGH_1105_Oct12_2_4, SG11360001_257864010026_S001_CGH_1105_Oct12_1_4
chr2	27593396	32264467	3125		4671072	25	SG11360001_257864010023_S001_CGH_1105_Oct12_1_2
chr2	32264584	32289336	12.5		24753	7	SG11360001_257864010023_S001_CGH_1105_Oct12_1_2, SG11360001_257864010025_S001_CGH_1105_Oct12_2_4, SG11360001_257864010026_S001_CGH_1105_Oct12_1_4, SG11360001_257864010012_S001_CGH_1105_Oct12_1_3
chr2	32312627	32323998		3125	11372	9	SG11360001_257864010026_S001_CGH_1105_Oct12_1_4
chr2	32323998	32409410		6.25	85413	52	SG11360001_257864010026_S001_CGH_1105_Oct12_1_4, SG11360001_257864010023_S001_CGH_1105_Oct12_1_1
chr2	32409410	32610141		3125	200732	28	SG11360001_257864010026_S001_CGH_1105_Oct12_1_4
chr2	33172776	33246279	3125		73504	8	SG11360001_257864010025_S001_CGH_1105_Oct12_2_4
chr2	33412077	33413837	3125		1761	4	SG11360001_257864010027_S001_CGH_1105_Oct12_2_4
chr2	34993128	35930510	3125		937383	3	SG11360001_257864010012_S001_CGH_1105_Oct12_1_3
chr2	35930510	36583521	6.25		653012	3	SG11360001_257864010012_S001_CGH_1105_Oct12_1_2, SG11360001_257864010012_S001_CGH_1105_Oct12_1_3
chr2	36583521	36583653	12.5		133	4	SG11360001_257864010023_S001_CGH_1105_Oct12_1_2, SG11360001_257864010012_S001_CGH_1105_Oct12_1_2, SG11360001_257864010026_S001_CGH_1105_Oct12_1_4, SG11360001_257864010012_S001_CGH_1105_Oct12_1_3
chr2	36583712	36739493	9375		155782	26	SG11360001_257864010012_S001_CGH_1105_Oct12_1_2, SG11360001_257864010013_S001_CGH_1105_Oct12_1_1, SG11360001_257864010012_S001_CGH_1105_Oct12_1_3
chr2	36739493	36744482	15625		4990	6	SG11360001_257864010014_S001_CGH_1105_Oct12_2_4, SG11360001_257864010012_S001_CGH_1105_Oct12_1_2, SG11360001_257864010013_S001_CGH_1105_Oct12_1_1, SG11360001_257864010027_S001_CGH_1105_Oct12_2_4, SG11360001_257864010012_S001_CGH_1105_Oct12_1_3
chr2	36744679	36771719	3125		27041	10	SG11360001_257864010013_S001_CGH_1105_Oct12_1_1
chr2	36771660	37334367		9375	562708	12	SG11360001_257864010012_S001_CGH_1105_Oct12_1_1, SG11360001_257864010012_S001_CGH_1105_Oct12_1_2, SG11360001_257864010012_S001_CGH_1105_Oct12_1_3
chr2	37334367	37341831		15625	7465	8	SG11360001_257864010012_S001_CGH_1105_Oct12_1_1, SG11360001_257864010012_S001_CGH_1105_Oct12_1_2, SG11360001_257864010026_S001_CGH_1105_Oct12_1_1, SG11360001_257864010011_S001_CGH_1105_Oct12_2_1, SG11360001_257864010012_S001_CGH_1105_Oct12_1_3
chr2	37341831	37364084		18.75	22254	16	SG11360001_257864010012_S001_CGH_1105_Oct12_1_1, SG11360001_257864010012_S001_CGH_1105_Oct12_1_2, SG11360001_257864010011_S001_CGH_1105_Oct12_2_1, SG11360001_257864010026_S001_CGH_1105_Oct12_1_1, SG11360001_257864010026_S001_CGH_1105_Oct12_1_4, SG11360001_257864010012_S001_CGH_1105_Oct12_1_3
chr2	37364084	37368844		21875	4761	12	SG11360001_257864010012_S001_CGH_1105_Oct12_1_1, SG11360001_257864010012_S001_CGH_1105_Oct12_1_2, SG11360001_257864010026_S001_CGH_1105_Oct12_1_1, SG11360001_257864010011_S001_CGH_1105_Oct12_2_1, SG11360001_257864010026_S001_CGH_1105_Oct12_2_2, SG11360001_257864010026_S001_CGH_1105_Oct12_1_4, SG11360001_257864010012_S001_CGH_1105_Oct12_1_3
chr2	37368844	37374174		15625	5331	3	SG11360001_257864010012_S001_CGH_1105_Oct12_1_1, SG11360001_257864010012_S001_CGH_1105_Oct12_1_2, SG11360001_257864010026_S001_CGH_1105_Oct12_2_2, SG11360001_257864010026_S001_CGH_1105_Oct12_1_4, SG11360001_257864010012_S001_CGH_1105_Oct12_1_3
chr2	37374174	38296521		3125	922348	13	SG11360001_257864010026_S001_CGH_1105_Oct12_2_2
chr2	38301473	38302429	6.25		957	3	SG11360001_257864010023_S001_CGH_1105_Oct12_1_2, SG11360001_257864010025_S001_CGH_1105_Oct12_2_4
chr2	38302429	38303347	9375		919	4	SG11360001_257864010023_S001_CGH_1105_Oct12_1_2, SG11360001_257864010025_S001_CGH_1105_Oct12_2_4, SG11360001_257864010026_S001_CGH_1105_Oct12_1_4
chr2	39211350	39214579		6.25	3230	4	SG11360001_257864010025_S001_CGH_1105_Oct12_2_4, SG11360001_257864010025_S001_CGH_1105_Oct12_2_3
chr2	39214579	39222526		9375	7948	8	SG11360001_257864010025_S001_CGH_1105_Oct12_2_4, SG11360001_257864010023_S001_CGH_1105_Oct12_1_2, SG11360001_257864010025_S001_CGH_1105_Oct12_2_3
chr2	39222526	39241915		12.5	19390	26	SG11360001_257864010025_S001_CGH_1105_Oct12_2_4, SG11360001_257864010023_S001_CGH_1105_Oct12_1_2, SG11360001_257864010026_S001_CGH_1105_Oct12_1_4, SG11360001_257864010025_S001_CGH_1105_Oct12_2_3
chr2	39241915	39286024		15625	44110	24	SG11360001_257864010025_S001_CGH_1105_Oct12_2_4, SG11360001_257864010023_S001_CGH_1105_Oct12_1_2, SG11360001_257864010026_S001_CGH_1105_Oct12_1_4, SG11360001_257864010026_S001_CGH_1105_Oct12_2_3, SG11360001_257864010025_S001_CGH_1105_Oct12_2_3
chr2	44047117	44049915	3125		2799	3	SG11360001_257864010023_S001_CGH_1105_Oct12_1_2
chr2	44049936	44065974	9375		16039	23	SG11360001_257864010023_S001_CGH_1105_Oct12_1_2, SG11360001_257864010025_S001_CGH_1105_Oct12_2_4, SG11360001_257864010025_S001_CGH_1105_Oct12_2_3
chr2	48925725	48936060	3125		10336	4	SG11360001_257864010025_S001_CGH_1105_Oct12_2_2
chr2	48936060	48982805	6.25		46746	17	SG11360001_257864010026_S001_CGH_1105_Oct12_1_1, SG11360001_257864010025_S001_CGH_1105_Oct12_2_2
chr2	48982805	48982869	15625		65	3	SG11360001_257864010026_S001_CGH_1105_Oct12_1_1, SG11360001_257864010023_S001_CGH_1105_Oct12_1_2, SG11360001_257864010026_S001_CGH_1105_Oct12_1_4, SG11360001_257864010012_S001_CGH_1105_Oct12_1_3, SG11360001_257864010025_S001_CGH_1105_Oct12_2_2
chr2	48982869	50170897	6.25		1188029	10	SG11360001_257864010026_S001_CGH_1105_Oct12_1_1, SG11360001_257864010025_S001_CGH_1105_Oct12_2_2
chr2	50170897	50463978	9375		293082	13	SG11360001_257864010026_S001_CGH_1105_Oct12_1_1, SG11360001_257864010013_S001_CGH_1105_Oct12_1_1, SG11360001_257864010025_S001_CGH_1105_Oct12_2_2
chr2	50463978	50574490	15625		110513	6	SG11360001_257864010026_S001_CGH_1105_Oct12_1_1, SG11360001_257864010013_S001_CGH_1105_Oct12_1_1, SG11360001_257864010026_S001_CGH_1105_Oct12_1_4, SG11360001_257864010025_S001_CGH_1105_Oct12_2_2, SG11360001_257864010010_S001_CGH_1105_Oct12_2_2
chr2	50574490	50765321	18.75		190832	24	SG11360001_257864010026_S001_CGH_1105_Oct12_1_1, SG11360001_257864010013_S001_CGH_1105_Oct12_1_1, SG11360001_257864010026_S001_CGH_1105_Oct12_1_4, SG11360001_257864010023_S001_CGH_1105_Oct12_1_1, SG11360001_257864010010_S001_CGH_1105_Oct12_2_2, SG11360001_257864010025_S001_CGH_1105_Oct12_2_2
chr2	50765321	50850568	21875		85248	14	SG11360001_257864010026_S001_CGH_1105_Oct12_1_1, SG11360001_257864010013_S001_CGH_1105_Oct12_1_1, SG11360001_257864010023_S001_CGH_1105_Oct12_1_1, SG11360001_257864010026_S001_CGH_1105_Oct12_1_4, SG11360001_257864010025_S001_CGH_1105_Oct12_2_2, SG11360001_257864010010_S001_CGH_1105_Oct12_2_2, SG11360001_257864010010_S001_CGH_1105_Oct12_1_3
chr2	50850750	51153135	15625		302386	10	SG11360001_257864010023_S001_CGH_1105_Oct12_1_1, SG11360001_257864010026_S001_CGH_1105_Oct12_1_4, SG11360001_257864010025_S001_CGH_1105_Oct12_2_2, SG11360001_257864010010_S001_CGH_1105_Oct12_2_2, SG11360001_257864010010_S001_CGH_1105_Oct12_1_3
chr2	51253576	51259547	18.75		5972	8	SG11360001_257864010023_S001_CGH_1105_Oct12_1_2, SG11360001_257864010025_S001_CGH_1105_Oct12_2_4, SG11360001_257864010026_S001_CGH_1105_Oct12_1_4, SG11360001_257864010023_S001_CGH_1105_Oct12_1_1, SG11360001_257864010010_S001_CGH_1105_Oct12_1_3, SG11360001_257864010010_S001_CGH_1105_Oct12_2_2
chr2	51259547	52906278	6.25		1646732	5	SG11360001_257864010023_S001_CGH_1105_Oct12_1_1, SG11360001_257864010010_S001_CGH_1105_Oct12_1_3
chr2	56144901	56151355	6.25		6455	17	SG11360001_257864010023_S001_CGH_1105_Oct12_1_2, SG11360001_257864010025_S001_CGH_1105_Oct12_2_4
chr2	61223914	61848786		3125	624873	3	SG11360001_257864010023_S001_CGH_1105_Oct12_1_1
chr2	62730971	63586293		15625	855323	3	SG11360001_257864010012_S001_CGH_1105_Oct12_1_2, SG11360001_257864010027_S001_CGH_1105_Oct12_2_4, SG11360001_257864010023_S001_CGH_1105_Oct12_1_1, SG11360001_257864010026_S001_CGH_1105_Oct12_1_4, SG11360001_257864010025_S001_CGH_1105_Oct12_2_3
chr2	63586293	64119802		18.75	533510	3	SG11360001_257864010012_S001_CGH_1105_Oct12_1_2, SG11360001_257864010027_S001_CGH_1105_Oct12_2_4, SG11360001_257864010026_S001_CGH_1105_Oct12_1_4, SG11360001_257864010023_S001_CGH_1105_Oct12_1_1, SG11360001_257864010012_S001_CGH_1105_Oct12_1_3, SG11360001_257864010025_S001_CGH_1105_Oct12_2_3
chr2	64119802	64124778		28125	4977	6	SG11360001_257864010012_S001_CGH_1105_Oct12_1_2, SG11360001_257864010027_S001_CGH_1105_Oct12_2_4, SG11360001_257864010023_S001_CGH_1105_Oct12_1_2, SG11360001_257864010023_S001_CGH_1105_Oct12_1_1, SG11360001_257864010026_S001_CGH_1105_Oct12_1_4, SG11360001_257864010010_S001_CGH_1105_Oct12_1_2, SG11360001_257864010012_S001_CGH_1105_Oct12_1_3, SG11360001_257864010010_S001_CGH_1105_Oct12_2_3, SG11360…
chr2	64124778	64139742		31.25	14965	6	SG11360001_257864010012_S001_CGH_1105_Oct12_1_2, SG11360001_257864010023_S001_CGH_1105_Oct12_1_2, SG11360001_257864010027_S001_CGH_1105_Oct12_2_4, SG11360001_257864010026_S001_CGH_1105_Oct12_1_4, SG11360001_257864010023_S001_CGH_1105_Oct12_1_1, SG11360001_257864010010_S001_CGH_1105_Oct12_1_2, SG11360001_257864010028_S001_CGH_1105_Oct12_1_4, SG11360001_257864010010_S001_CGH_1105_Oct12_2_3, SG11360…
chr2	64139743	64140379	6.25		637	3	SG11360001_257864010026_S001_CGH_1105_Oct12_1_1, SG11360001_257864010026_S001_CGH_1105_Oct12_1_4
chr2	64139743	64140380		28125	638	4	SG11360001_257864010012_S001_CGH_1105_Oct12_1_2, SG11360001_257864010023_S001_CGH_1105_Oct12_1_2, SG11360001_257864010027_S001_CGH_1105_Oct12_2_4, SG11360001_257864010023_S001_CGH_1105_Oct12_1_1, SG11360001_257864010010_S001_CGH_1105_Oct12_1_2, SG11360001_257864010028_S001_CGH_1105_Oct12_1_4, SG11360001_257864010010_S001_CGH_1105_Oct12_2_3, SG11360001_257864010012_S001_CGH_1105_Oct12_1_3, SG11360…
chr2	64140484	64143925		37.5	3442	5	SG11360001_257864010012_S001_CGH_1105_Oct12_1_2, SG11360001_257864010025_S001_CGH_1105_Oct12_2_4, SG11360001_257864010027_S001_CGH_1105_Oct12_2_4, SG11360001_257864010023_S001_CGH_1105_Oct12_1_2, SG11360001_257864010026_S001_CGH_1105_Oct12_1_4, SG11360001_257864010023_S001_CGH_1105_Oct12_1_1, SG11360001_257864010028_S001_CGH_1105_Oct12_1_4, SG11360001_257864010010_S001_CGH_1105_Oct12_1_2, SG11360…
chr2	64143925	64196210		40625	52286	37	SG11360001_257864010012_S001_CGH_1105_Oct12_1_2, SG11360001_257864010027_S001_CGH_1105_Oct12_2_4, SG11360001_257864010023_S001_CGH_1105_Oct12_1_2, SG11360001_257864010010_S001_CGH_1105_Oct12_1_2, SG11360001_257864010010_S001_CGH_1105_Oct12_1_1, SG11360001_257864010025_S001_CGH_1105_Oct12_2_3, SG11360001_257864010025_S001_CGH_1105_Oct12_2_4, SG11360001_257864010026_S001_CGH_1105_Oct12_1_4, SG11360…
chr2	64199499	64211189		15625	11691	6	SG11360001_257864010012_S001_CGH_1105_Oct12_1_2, SG11360001_257864010027_S001_CGH_1105_Oct12_2_4, SG11360001_257864010014_S001_CGH_1105_Oct12_2_4, SG11360001_257864010012_S001_CGH_1105_Oct12_1_3, SG11360001_257864010025_S001_CGH_1105_Oct12_2_3
chr2	64245985	64246046	15625		62	3	SG11360001_257864010023_S001_CGH_1105_Oct12_1_2, SG11360001_257864010025_S001_CGH_1105_Oct12_2_4, SG11360001_257864010026_S001_CGH_1105_Oct12_1_4, SG11360001_257864010023_S001_CGH_1105_Oct12_1_1, SG11360001_257864010012_S001_CGH_1105_Oct12_1_3
chr2	71680762	73119072	25		1438311	179	SG11360001_257864010012_S001_CGH_1105_Oct12_1_1, SG11360001_257864010023_S001_CGH_1105_Oct12_1_2, SG11360001_257864010012_S001_CGH_1105_Oct12_1_2, SG11360001_257864010027_S001_CGH_1105_Oct12_2_4, SG11360001_257864010025_S001_CGH_1105_Oct12_2_3, SG11360001_257864010025_S001_CGH_1105_Oct12_2_4, SG11360001_257864010026_S001_CGH_1105_Oct12_1_4, SG11360001_257864010012_S001_CGH_1105_Oct12_1_3
chr2	73119072	74057941	21875		938870	9	SG11360001_257864010012_S001_CGH_1105_Oct12_1_1, SG11360001_257864010023_S001_CGH_1105_Oct12_1_2, SG11360001_257864010012_S001_CGH_1105_Oct12_1_2, SG11360001_257864010025_S001_CGH_1105_Oct12_2_4, SG11360001_257864010025_S001_CGH_1105_Oct12_2_3, SG11360001_257864010027_S001_CGH_1105_Oct12_2_4, SG11360001_257864010026_S001_CGH_1105_Oct12_1_4
chr2	74057941	74071898	18.75		13958	5	SG11360001_257864010012_S001_CGH_1105_Oct12_1_1, SG11360001_257864010023_S001_CGH_1105_Oct12_1_2, SG11360001_257864010012_S001_CGH_1105_Oct12_1_2, SG11360001_257864010027_S001_CGH_1105_Oct12_2_4, SG11360001_257864010025_S001_CGH_1105_Oct12_2_3, SG11360001_257864010025_S001_CGH_1105_Oct12_2_4
chr2	74057942	74071898		3125	13957	4	SG11360001_257864010026_S001_CGH_1105_Oct12_1_4
chr2	74071898	74072497	18.75		600	6	SG11360001_257864010012_S001_CGH_1105_Oct12_1_1, SG11360001_257864010023_S001_CGH_1105_Oct12_1_2, SG11360001_257864010012_S001_CGH_1105_Oct12_1_2, SG11360001_257864010027_S001_CGH_1105_Oct12_2_4, SG11360001_257864010025_S001_CGH_1105_Oct12_2_3, SG11360001_257864010025_S001_CGH_1105_Oct12_2_4
chr2	74071898	74072497		9375	600	6	SG11360001_257864010010_S001_CGH_1105_Oct12_1_4, SG11360001_257864010026_S001_CGH_1105_Oct12_1_4, SG11360001_257864010028_S001_CGH_1105_Oct12_1_4
chr2	74072498	74074917	21875		2420	3	SG11360001_257864010012_S001_CGH_1105_Oct12_1_1, SG11360001_257864010023_S001_CGH_1105_Oct12_1_2, SG11360001_257864010012_S001_CGH_1105_Oct12_1_2, SG11360001_257864010027_S001_CGH_1105_Oct12_2_4, SG11360001_257864010025_S001_CGH_1105_Oct12_2_3, SG11360001_257864010025_S001_CGH_1105_Oct12_2_4, SG11360001_257864010026_S001_CGH_1105_Oct12_1_4
chr2	74072498	74074917		3125	2420	3	SG11360001_257864010028_S001_CGH_1105_Oct12_1_4
chr2	74074917	74588279	21875		513363	17	SG11360001_257864010012_S001_CGH_1105_Oct12_1_1, SG11360001_257864010023_S001_CGH_1105_Oct12_1_2, SG11360001_257864010012_S001_CGH_1105_Oct12_1_2, SG11360001_257864010025_S001_CGH_1105_Oct12_2_4, SG11360001_257864010025_S001_CGH_1105_Oct12_2_3, SG11360001_257864010027_S001_CGH_1105_Oct12_2_4, SG11360001_257864010026_S001_CGH_1105_Oct12_1_4
chr2	74588279	74589168	25		890	5	SG11360001_257864010012_S001_CGH_1105_Oct12_1_1, SG11360001_257864010023_S001_CGH_1105_Oct12_1_2, SG11360001_257864010012_S001_CGH_1105_Oct12_1_2, SG11360001_257864010027_S001_CGH_1105_Oct12_2_4, SG11360001_257864010025_S001_CGH_1105_Oct12_2_3, SG11360001_257864010025_S001_CGH_1105_Oct12_2_4, SG11360001_257864010026_S001_CGH_1105_Oct12_1_4, SG11360001_257864010012_S001_CGH_1105_Oct12_1_3
chr2	74589168	74590293	28125		1126	9	SG11360001_257864010012_S001_CGH_1105_Oct12_1_1, SG11360001_257864010023_S001_CGH_1105_Oct12_1_2, SG11360001_257864010012_S001_CGH_1105_Oct12_1_2, SG11360001_257864010025_S001_CGH_1105_Oct12_2_4, SG11360001_257864010025_S001_CGH_1105_Oct12_2_3, SG11360001_257864010027_S001_CGH_1105_Oct12_2_4, SG11360001_257864010026_S001_CGH_1105_Oct12_1_4, SG11360001_257864010012_S001_CGH_1105_Oct12_1_3, SG11360…
chr2	74590293	74760356	25		170064	91	SG11360001_257864010012_S001_CGH_1105_Oct12_1_1, SG11360001_257864010023_S001_CGH_1105_Oct12_1_2, SG11360001_257864010012_S001_CGH_1105_Oct12_1_2, SG11360001_257864010027_S001_CGH_1105_Oct12_2_4, SG11360001_257864010025_S001_CGH_1105_Oct12_2_3, SG11360001_257864010025_S001_CGH_1105_Oct12_2_4, SG11360001_257864010026_S001_CGH_1105_Oct12_1_4, SG11360001_257864010012_S001_CGH_1105_Oct12_1_3
chr2	85759071	86115944	3125		356874	25	SG11360001_257864010023_S001_CGH_1105_Oct12_1_2
chr2	86115944	86298921	6.25		182978	3	SG11360001_257864010023_S001_CGH_1105_Oct12_1_2, SG11360001_257864010010_S001_CGH_1105_Oct12_1_1
chr2	86298921	89160192	3125		2861272	31	SG11360001_257864010023_S001_CGH_1105_Oct12_1_2
chr2	113539313	113541418	3125		2106	7	SG11360001_257864010026_S001_CGH_1105_Oct12_1_1
chr2	113541418	113587767	6.25		46350	8	SG11360001_257864010026_S001_CGH_1105_Oct12_1_1, SG11360001_257864010027_S001_CGH_1105_Oct12_2_4
chr2	113587767	113588815	9375		1049	3	SG11360001_257864010026_S001_CGH_1105_Oct12_1_1, SG11360001_257864010027_S001_CGH_1105_Oct12_2_4, SG11360001_257864010025_S001_CGH_1105_Oct12_2_4
chr2	113588970	113591164	9375		2195	7	SG11360001_257864010025_S001_CGH_1105_Oct12_2_3, SG11360001_257864010027_S001_CGH_1105_Oct12_2_4, SG11360001_257864010025_S001_CGH_1105_Oct12_2_4
chr2	124941135	127184889	3125		2243755	9	SG11360001_257864010023_S001_CGH_1105_Oct12_1_1
chr2	127184889	127805579	6.25		620691	3	SG11360001_257864010025_S001_CGH_1105_Oct12_2_3, SG11360001_257864010023_S001_CGH_1105_Oct12_1_1
chr2	127805579	127806098	15625		520	3	SG11360001_257864010023_S001_CGH_1105_Oct12_1_2, SG11360001_257864010025_S001_CGH_1105_Oct12_2_3, SG11360001_257864010025_S001_CGH_1105_Oct12_2_4, SG11360001_257864010023_S001_CGH_1105_Oct12_1_1, SG11360001_257864010028_S001_CGH_1105_Oct12_1_4
chr2	127808101	127808365	37.5		265	4	SG11360001_257864010012_S001_CGH_1105_Oct12_1_1, SG11360001_257864010023_S001_CGH_1105_Oct12_1_2, SG11360001_257864010010_S001_CGH_1105_Oct12_1_1, SG11360001_257864010012_S001_CGH_1105_Oct12_1_2, SG11360001_257864010025_S001_CGH_1105_Oct12_2_4, SG11360001_257864010025_S001_CGH_1105_Oct12_2_3, SG11360001_257864010027_S001_CGH_1105_Oct12_2_4, SG11360001_257864010023_S001_CGH_1105_Oct12_1_1, SG11360…
chr2	127808365	127825923	40625		17559	34	SG11360001_257864010012_S001_CGH_1105_Oct12_1_1, SG11360001_257864010011_S001_CGH_1105_Oct12_2_4, SG11360001_257864010025_S001_CGH_1105_Oct12_2_3, SG11360001_257864010027_S001_CGH_1105_Oct12_2_4, SG11360001_257864010026_S001_CGH_1105_Oct12_1_4, SG11360001_257864010023_S001_CGH_1105_Oct12_1_2, SG11360001_257864010010_S001_CGH_1105_Oct12_1_1, SG11360001_257864010012_S001_CGH_1105_Oct12_1_2, SG11360…
chr2	127825923	127864860	37.5		38938	18	SG11360001_257864010012_S001_CGH_1105_Oct12_1_1, SG11360001_257864010011_S001_CGH_1105_Oct12_2_4, SG11360001_257864010025_S001_CGH_1105_Oct12_2_3, SG11360001_257864010027_S001_CGH_1105_Oct12_2_4, SG11360001_257864010026_S001_CGH_1105_Oct12_1_4, SG11360001_257864010023_S001_CGH_1105_Oct12_1_2, SG11360001_257864010010_S001_CGH_1105_Oct12_1_1, SG11360001_257864010012_S001_CGH_1105_Oct12_1_2, SG11360…
chr2	127864386	127864860		6.25	475	5	SG11360001_257864010011_S001_CGH_1105_Oct12_1_2, SG11360001_257864010025_S001_CGH_1105_Oct12_2_2
chr2	127864860	128438922	37.5		574063	38	SG11360001_257864010012_S001_CGH_1105_Oct12_1_1, SG11360001_257864010011_S001_CGH_1105_Oct12_2_4, SG11360001_257864010025_S001_CGH_1105_Oct12_2_3, SG11360001_257864010027_S001_CGH_1105_Oct12_2_4, SG11360001_257864010026_S001_CGH_1105_Oct12_1_4, SG11360001_257864010023_S001_CGH_1105_Oct12_1_2, SG11360001_257864010010_S001_CGH_1105_Oct12_1_1, SG11360001_257864010012_S001_CGH_1105_Oct12_1_2, SG11360…
chr2	128432538	128438922		6.25	6385	4	SG11360001_257864010011_S001_CGH_1105_Oct12_1_2, SG11360001_257864010025_S001_CGH_1105_Oct12_2_2
chr2	128439407	133924914	3125		5485508	19	SG11360001_257864010027_S001_CGH_1105_Oct12_2_4
chr2	133924914	134401248	6.25		476335	3	SG11360001_257864010026_S001_CGH_1105_Oct12_1_1, SG11360001_257864010027_S001_CGH_1105_Oct12_2_4
chr2	134401248	135602034	3125		1200787	8	SG11360001_257864010027_S001_CGH_1105_Oct12_2_4
chr2	135602034	135619455	18.75		17422	9	SG11360001_257864010014_S001_CGH_1105_Oct12_2_4, SG11360001_257864010027_S001_CGH_1105_Oct12_2_4, SG11360001_257864010025_S001_CGH_1105_Oct12_2_3, SG11360001_257864010025_S001_CGH_1105_Oct12_2_4, SG11360001_257864010013_S001_CGH_1105_Oct12_1_1, SG11360001_257864010027_S001_CGH_1105_Oct12_2_2
chr2	135619455	135619580	21875		126	3	SG11360001_257864010014_S001_CGH_1105_Oct12_2_4, SG11360001_257864010023_S001_CGH_1105_Oct12_1_2, SG11360001_257864010013_S001_CGH_1105_Oct12_1_1, SG11360001_257864010025_S001_CGH_1105_Oct12_2_4, SG11360001_257864010025_S001_CGH_1105_Oct12_2_3, SG11360001_257864010027_S001_CGH_1105_Oct12_2_4, SG11360001_257864010027_S001_CGH_1105_Oct12_2_2
chr2	135625186	135628489	3125		3304	3	SG11360001_257864010025_S001_CGH_1105_Oct12_2_4
chr2	138738949	138758614		3125	19666	5	SG11360001_257864010023_S001_CGH_1105_Oct12_1_2
chr2	138758614	145142364		6.25	6383751	31	SG11360001_257864010025_S001_CGH_1105_Oct12_2_4, SG11360001_257864010023_S001_CGH_1105_Oct12_1_2
chr2	145161597	145162547	6.25		951	5	SG11360001_257864010014_S001_CGH_1105_Oct12_2_4, SG11360001_257864010027_S001_CGH_1105_Oct12_2_4
chr2	145162547	145187597	3125		25051	6	SG11360001_257864010027_S001_CGH_1105_Oct12_2_4
chr2	145270289	145274818	6.25		4530	3	SG11360001_257864010023_S001_CGH_1105_Oct12_1_2, SG11360001_257864010025_S001_CGH_1105_Oct12_2_4
chr2	145274818	145275021	9375		204	3	SG11360001_257864010023_S001_CGH_1105_Oct12_1_2, SG11360001_257864010025_S001_CGH_1105_Oct12_2_4, SG11360001_257864010026_S001_CGH_1105_Oct12_1_4
chr2	145275021	145277960	6.25		2940	3	SG11360001_257864010023_S001_CGH_1105_Oct12_1_2, SG11360001_257864010025_S001_CGH_1105_Oct12_2_4
chr2	149806890	149868216	3125		61327	43	SG11360001_257864010027_S001_CGH_1105_Oct12_2_4
chr2	152698576	152709975		3125	11400	3	SG11360001_257864010011_S001_CGH_1105_Oct12_1_2
chr2	152709994	152717373	3125		7380	8	SG11360001_257864010026_S001_CGH_1105_Oct12_1_1
chr2	152737419	152830215	6.25		92797	7	SG11360001_257864010014_S001_CGH_1105_Oct12_2_4, SG11360001_257864010013_S001_CGH_1105_Oct12_1_1
chr2	152830337	152954807	15625		124471	3	SG11360001_257864010014_S001_CGH_1105_Oct12_2_4, SG11360001_257864010012_S001_CGH_1105_Oct12_1_2, SG11360001_257864010027_S001_CGH_1105_Oct12_2_4, SG11360001_257864010013_S001_CGH_1105_Oct12_1_1, SG11360001_257864010012_S001_CGH_1105_Oct12_1_3
chr2	152954807	152954893	18.75		87	3	SG11360001_257864010014_S001_CGH_1105_Oct12_2_4, SG11360001_257864010012_S001_CGH_1105_Oct12_1_2, SG11360001_257864010013_S001_CGH_1105_Oct12_1_1, SG11360001_257864010027_S001_CGH_1105_Oct12_2_4, SG11360001_257864010026_S001_CGH_1105_Oct12_1_4, SG11360001_257864010012_S001_CGH_1105_Oct12_1_3
chr2	152954893	152955543	15625		651	5	SG11360001_257864010014_S001_CGH_1105_Oct12_2_4, SG11360001_257864010012_S001_CGH_1105_Oct12_1_2, SG11360001_257864010027_S001_CGH_1105_Oct12_2_4, SG11360001_257864010026_S001_CGH_1105_Oct12_1_4, SG11360001_257864010012_S001_CGH_1105_Oct12_1_3
chr2	152955543	157184364	3125		4228822	25	SG11360001_257864010012_S001_CGH_1105_Oct12_1_3
chr2	157184364	157187275	6.25		2912	12	SG11360001_257864010012_S001_CGH_1105_Oct12_1_2, SG11360001_257864010012_S001_CGH_1105_Oct12_1_3
chr2	157187275	157189275	3125		2001	3	SG11360001_257864010012_S001_CGH_1105_Oct12_1_3
chr2	157445949	161157351		3125	3711403	35	SG11360001_257864010014_S001_CGH_1105_Oct12_2_4
chr2	161169730	161169817	15625		88	3	SG11360001_257864010012_S001_CGH_1105_Oct12_1_1, SG11360001_257864010014_S001_CGH_1105_Oct12_2_4, SG11360001_257864010011_S001_CGH_1105_Oct12_1_4, SG11360001_257864010026_S001_CGH_1105_Oct12_2_4, SG11360001_257864010011_S001_CGH_1105_Oct12_2_3
chr2	161349783	161349954	6.25		172	3	SG11360001_257864010012_S001_CGH_1105_Oct12_1_2, SG11360001_257864010026_S001_CGH_1105_Oct12_1_4
chr2	162565371	162751073		3125	185703	30	SG11360001_257864010028_S001_CGH_1105_Oct12_1_4
chr2	162751073	162757422	3125		6350	5	SG11360001_257864010026_S001_CGH_1105_Oct12_1_1
chr2	162751073	162761256		3125	10184	11	SG11360001_257864010028_S001_CGH_1105_Oct12_1_4
chr2	162761256	162804058	3125		42803	9	SG11360001_257864010027_S001_CGH_1105_Oct12_2_4
chr2	162761256	162804058		3125	42803	9	SG11360001_257864010028_S001_CGH_1105_Oct12_1_4
chr2	162804058	162804311	6.25		254	3	SG11360001_257864010026_S001_CGH_1105_Oct12_1_1, SG11360001_257864010027_S001_CGH_1105_Oct12_2_4
chr2	162804058	163562201		3125	758144	37	SG11360001_257864010028_S001_CGH_1105_Oct12_1_4
chr2	163562201	165358919	3125		1796719	18	SG11360001_257864010026_S001_CGH_1105_Oct12_1_1
chr2	163562201	165365413		3125	1803213	21	SG11360001_257864010028_S001_CGH_1105_Oct12_1_4
chr2	165378537	165383662		6.25	5126	8	SG11360001_257864010026_S001_CGH_1105_Oct12_1_1, SG11360001_257864010014_S001_CGH_1105_Oct12_2_4
chr2	165476085	165477629	3125		1545	4	SG11360001_257864010025_S001_CGH_1105_Oct12_2_4
chr2	165477629	165478212	6.25		584	3	SG11360001_257864010025_S001_CGH_1105_Oct12_2_4, SG11360001_257864010026_S001_CGH_1105_Oct12_1_4
chr2	165477629	165478212		3125	584	3	SG11360001_257864010011_S001_CGH_1105_Oct12_1_2
chr2	166166787	166170690	3125		3904	12	SG11360001_257864010026_S001_CGH_1105_Oct12_1_1
chr2	166231443	166243277		3125	11835	11	SG11360001_257864010014_S001_CGH_1105_Oct12_2_4
chr2	166850625	166868815		3125	18191	21	SG11360001_257864010025_S001_CGH_1105_Oct12_2_4
chr2	166903209	166903544	3125		336	3	SG11360001_257864010027_S001_CGH_1105_Oct12_2_2
chr2	166908216	166908543	6.25		328	3	SG11360001_257864010027_S001_CGH_1105_Oct12_2_4, SG11360001_257864010025_S001_CGH_1105_Oct12_2_2
chr2	167144880	167149930	12.5		5051	5	SG11360001_257864010026_S001_CGH_1105_Oct12_1_1, SG11360001_257864010014_S001_CGH_1105_Oct12_2_4, SG11360001_257864010013_S001_CGH_1105_Oct12_1_1, SG11360001_257864010026_S001_CGH_1105_Oct12_2_4
chr2	167162183	167163194	3125		1012	6	SG11360001_257864010026_S001_CGH_1105_Oct12_1_1
chr2	167232172	167232337	3125		166	3	SG11360001_257864010026_S001_CGH_1105_Oct12_1_4
chr2	167266447	167277838		3125	11392	16	SG11360001_257864010025_S001_CGH_1105_Oct12_2_3
chr2	167277838	167279969	3125		2132	4	SG11360001_257864010026_S001_CGH_1105_Oct12_1_1
chr2	167277838	167297910		3125	20073	14	SG11360001_257864010025_S001_CGH_1105_Oct12_2_3
chr2	168997198	169033385		6.25	36188	12	SG11360001_257864010013_S001_CGH_1105_Oct12_1_1, SG11360001_257864010014_S001_CGH_1105_Oct12_2_4
chr2	170027043	170028479	3125		1437	3	SG11360001_257864010014_S001_CGH_1105_Oct12_2_4
chr2	170065890	170072894	3125		7005	12	SG11360001_257864010026_S001_CGH_1105_Oct12_1_1
chr2	170115512	170145555	3125		30044	25	SG11360001_257864010026_S001_CGH_1105_Oct12_1_1
chr2	170145555	170145713	6.25		159	3	SG11360001_257864010026_S001_CGH_1105_Oct12_1_1, SG11360001_257864010014_S001_CGH_1105_Oct12_2_4
chr2	170145713	170147509	3125		1797	3	SG11360001_257864010026_S001_CGH_1105_Oct12_1_1
chr2	170175251	170218790		3125	43540	7	SG11360001_257864010025_S001_CGH_1105_Oct12_2_2
chr2	170218790	171357433	3125		1138644	8	SG11360001_257864010012_S001_CGH_1105_Oct12_1_2
chr2	170218790	171357433		3125	1138644	8	SG11360001_257864010025_S001_CGH_1105_Oct12_2_2
chr2	171673289	171678679	25		5391	8	SG11360001_257864010012_S001_CGH_1105_Oct12_1_1, SG11360001_257864010023_S001_CGH_1105_Oct12_1_2, SG11360001_257864010011_S001_CGH_1105_Oct12_2_4, SG11360001_257864010010_S001_CGH_1105_Oct12_1_1, SG11360001_257864010012_S001_CGH_1105_Oct12_1_2, SG11360001_257864010025_S001_CGH_1105_Oct12_2_3, SG11360001_257864010025_S001_CGH_1105_Oct12_2_4, SG11360001_257864010012_S001_CGH_1105_Oct12_1_3
chr2	171673289	171678679		3125	5391	8	SG11360001_257864010025_S001_CGH_1105_Oct12_2_2
chr2	171678679	171687555	15625		8877	5	SG11360001_257864010010_S001_CGH_1105_Oct12_1_1, SG11360001_257864010023_S001_CGH_1105_Oct12_1_2, SG11360001_257864010012_S001_CGH_1105_Oct12_1_2, SG11360001_257864010025_S001_CGH_1105_Oct12_2_4, SG11360001_257864010025_S001_CGH_1105_Oct12_2_3
chr2	171678679	171687555		3125	8877	5	SG11360001_257864010025_S001_CGH_1105_Oct12_2_2
chr2	171693272	171700516		3125	7245	7	SG11360001_257864010025_S001_CGH_1105_Oct12_2_2
chr2	178128297	178129793	3125		1497	3	SG11360001_257864010012_S001_CGH_1105_Oct12_1_2
chr2	179422539	179429720	9375		7182	9	SG11360001_257864010026_S001_CGH_1105_Oct12_1_1, SG11360001_257864010027_S001_CGH_1105_Oct12_2_4, SG11360001_257864010026_S001_CGH_1105_Oct12_2_4
chr2	179447689	179447951	3125		263	3	SG11360001_257864010026_S001_CGH_1105_Oct12_2_4
chr2	179449689	179451239	6.25		1551	5	SG11360001_257864010026_S001_CGH_1105_Oct12_1_1, SG11360001_257864010026_S001_CGH_1105_Oct12_2_4
chr2	179460222	179466523		3125	6302	19	SG11360001_257864010025_S001_CGH_1105_Oct12_2_4
chr2	179466523	179466844		6.25	322	5	SG11360001_257864010025_S001_CGH_1105_Oct12_2_4, SG11360001_257864010025_S001_CGH_1105_Oct12_2_3
chr2	179466844	179467181	6.25		338	3	SG11360001_257864010026_S001_CGH_1105_Oct12_1_1, SG11360001_257864010026_S001_CGH_1105_Oct12_2_4
chr2	179466844	179472425		6.25	5582	16	SG11360001_257864010025_S001_CGH_1105_Oct12_2_4, SG11360001_257864010025_S001_CGH_1105_Oct12_2_3
chr2	179472425	179473023	15625		599	3	SG11360001_257864010014_S001_CGH_1105_Oct12_2_4, SG11360001_257864010027_S001_CGH_1105_Oct12_2_4, SG11360001_257864010026_S001_CGH_1105_Oct12_1_4, SG11360001_257864010026_S001_CGH_1105_Oct12_2_4, SG11360001_257864010010_S001_CGH_1105_Oct12_2_2
chr2	179472425	179476199		6.25	3775	17	SG11360001_257864010025_S001_CGH_1105_Oct12_2_4, SG11360001_257864010025_S001_CGH_1105_Oct12_2_3
chr2	179476199	179476652	3125		454	4	SG11360001_257864010010_S001_CGH_1105_Oct12_1_1
chr2	179476199	179476652		6.25	454	4	SG11360001_257864010025_S001_CGH_1105_Oct12_2_4, SG11360001_257864010025_S001_CGH_1105_Oct12_2_3
chr2	179476652	179478551	6.25		1900	14	SG11360001_257864010010_S001_CGH_1105_Oct12_1_1, SG11360001_257864010028_S001_CGH_1105_Oct12_1_4
chr2	179476652	179478648		6.25	1997	15	SG11360001_257864010025_S001_CGH_1105_Oct12_2_4, SG11360001_257864010025_S001_CGH_1105_Oct12_2_3
chr2	179478768	179479123	6.25		356	3	SG11360001_257864010026_S001_CGH_1105_Oct12_1_1, SG11360001_257864010026_S001_CGH_1105_Oct12_2_3
chr2	179478768	179479123		6.25	356	3	SG11360001_257864010025_S001_CGH_1105_Oct12_2_4, SG11360001_257864010025_S001_CGH_1105_Oct12_2_3
chr2	179479123	179480129	3125		1007	8	SG11360001_257864010026_S001_CGH_1105_Oct12_1_1
chr2	179479123	179480129		6.25	1007	8	SG11360001_257864010025_S001_CGH_1105_Oct12_2_4, SG11360001_257864010025_S001_CGH_1105_Oct12_2_3
chr2	179480129	179480290	6.25		162	3	SG11360001_257864010026_S001_CGH_1105_Oct12_1_1, SG11360001_257864010026_S001_CGH_1105_Oct12_2_4
chr2	179480129	179480290		6.25	162	3	SG11360001_257864010025_S001_CGH_1105_Oct12_2_4, SG11360001_257864010025_S001_CGH_1105_Oct12_2_3
chr2	179480519	179481716	3125		1198	4	SG11360001_257864010026_S001_CGH_1105_Oct12_1_1
chr2	179480519	179481716		9375	1198	4	SG11360001_257864010025_S001_CGH_1105_Oct12_2_4, SG11360001_257864010023_S001_CGH_1105_Oct12_1_2, SG11360001_257864010025_S001_CGH_1105_Oct12_2_3
chr2	179481716	179481871	9375		156	3	SG11360001_257864010026_S001_CGH_1105_Oct12_1_1, SG11360001_257864010026_S001_CGH_1105_Oct12_1_4, SG11360001_257864010026_S001_CGH_1105_Oct12_2_4
chr2	179481716	179481871		9375	156	3	SG11360001_257864010025_S001_CGH_1105_Oct12_2_4, SG11360001_257864010023_S001_CGH_1105_Oct12_1_2, SG11360001_257864010025_S001_CGH_1105_Oct12_2_3
chr2	179481871	179486146	3125		4276	25	SG11360001_257864010026_S001_CGH_1105_Oct12_1_1
chr2	179481871	179486146		9375	4276	25	SG11360001_257864010025_S001_CGH_1105_Oct12_2_4, SG11360001_257864010023_S001_CGH_1105_Oct12_1_2, SG11360001_257864010025_S001_CGH_1105_Oct12_2_3
chr2	179486146	179489480	6.25		3335	9	SG11360001_257864010026_S001_CGH_1105_Oct12_1_1, SG11360001_257864010026_S001_CGH_1105_Oct12_2_4
chr2	179486146	179500189		9375	14044	47	SG11360001_257864010025_S001_CGH_1105_Oct12_2_4, SG11360001_257864010023_S001_CGH_1105_Oct12_1_2, SG11360001_257864010025_S001_CGH_1105_Oct12_2_3
chr2	179500189	179500670	3125		482	4	SG11360001_257864010026_S001_CGH_1105_Oct12_2_4
chr2	179500189	179504870		9375	4682	18	SG11360001_257864010025_S001_CGH_1105_Oct12_2_4, SG11360001_257864010023_S001_CGH_1105_Oct12_1_2, SG11360001_257864010025_S001_CGH_1105_Oct12_2_3
chr2	179504870	179507148		15625	2279	10	SG11360001_257864010026_S001_CGH_1105_Oct12_1_1, SG11360001_257864010025_S001_CGH_1105_Oct12_2_4, SG11360001_257864010023_S001_CGH_1105_Oct12_1_2, SG11360001_257864010014_S001_CGH_1105_Oct12_2_4, SG11360001_257864010025_S001_CGH_1105_Oct12_2_3
chr2	179507148	179515085		12.5	7938	23	SG11360001_257864010025_S001_CGH_1105_Oct12_2_4, SG11360001_257864010023_S001_CGH_1105_Oct12_1_2, SG11360001_257864010014_S001_CGH_1105_Oct12_2_4, SG11360001_257864010025_S001_CGH_1105_Oct12_2_3
chr2	179515085	179516130		9375	1046	5	SG11360001_257864010025_S001_CGH_1105_Oct12_2_4, SG11360001_257864010023_S001_CGH_1105_Oct12_1_2, SG11360001_257864010025_S001_CGH_1105_Oct12_2_3
chr2	179516720	179517965	3125		1246	5	SG11360001_257864010010_S001_CGH_1105_Oct12_1_1
chr2	179516720	179517965		6.25	1246	5	SG11360001_257864010023_S001_CGH_1105_Oct12_1_2, SG11360001_257864010025_S001_CGH_1105_Oct12_2_3
chr2	179518558	179527471	37.5		8914	8	SG11360001_257864010026_S001_CGH_1105_Oct12_1_1, SG11360001_257864010010_S001_CGH_1105_Oct12_2_3, SG11360001_257864010011_S001_CGH_1105_Oct12_2_4, SG11360001_257864010010_S001_CGH_1105_Oct12_2_1, SG11360001_257864010026_S001_CGH_1105_Oct12_1_4, SG11360001_257864010010_S001_CGH_1105_Oct12_2_2, SG11360001_257864010014_S001_CGH_1105_Oct12_2_4, SG11360001_257864010010_S001_CGH_1105_Oct12_1_1, SG11360…
chr2	179518558	179527471		3125	8914	8	SG11360001_257864010023_S001_CGH_1105_Oct12_1_2
chr2	179527906	179530601	6.25		2696	12	SG11360001_257864010026_S001_CGH_1105_Oct12_1_1, SG11360001_257864010013_S001_CGH_1105_Oct12_1_1
chr2	179527906	179531576		3125	3671	13	SG11360001_257864010023_S001_CGH_1105_Oct12_1_2
chr2	179531576	179537076		6.25	5501	19	SG11360001_257864010025_S001_CGH_1105_Oct12_2_4, SG11360001_257864010023_S001_CGH_1105_Oct12_1_2
chr2	179537135	179538298		3125	1164	3	SG11360001_257864010023_S001_CGH_1105_Oct12_1_2
chr2	179540423	179543540	3125		3118	16	SG11360001_257864010010_S001_CGH_1105_Oct12_2_2
chr2	179543540	179544320	6.25		781	3	SG11360001_257864010026_S001_CGH_1105_Oct12_1_1, SG11360001_257864010010_S001_CGH_1105_Oct12_2_2
chr2	179544320	179549206	3125		4887	28	SG11360001_257864010010_S001_CGH_1105_Oct12_2_2
chr2	179554252	179556720	3125		2469	5	SG11360001_257864010026_S001_CGH_1105_Oct12_1_1
chr2	179559418	179559529		3125	112	4	SG11360001_257864010026_S001_CGH_1105_Oct12_2_3
chr2	179559529	179560020	3125		492	3	SG11360001_257864010026_S001_CGH_1105_Oct12_1_1
chr2	179559529	179560020		3125	492	3	SG11360001_257864010026_S001_CGH_1105_Oct12_2_3
chr2	179587060	179587384	3125		325	3	SG11360001_257864010026_S001_CGH_1105_Oct12_2_4
chr2	179587384	179592414	9375		5031	22	SG11360001_257864010026_S001_CGH_1105_Oct12_1_1, SG11360001_257864010026_S001_CGH_1105_Oct12_2_4, SG11360001_257864010026_S001_CGH_1105_Oct12_2_2
chr2	179592414	179592818	6.25		405	3	SG11360001_257864010026_S001_CGH_1105_Oct12_1_1, SG11360001_257864010026_S001_CGH_1105_Oct12_2_4
chr2	179659057	179660000	9375		944	6	SG11360001_257864010014_S001_CGH_1105_Oct12_2_4, SG11360001_257864010027_S001_CGH_1105_Oct12_2_4, SG11360001_257864010025_S001_CGH_1105_Oct12_2_4
chr2	179660000	179664484	12.5		4485	5	SG11360001_257864010014_S001_CGH_1105_Oct12_2_4, SG11360001_257864010025_S001_CGH_1105_Oct12_2_4, SG11360001_257864010027_S001_CGH_1105_Oct12_2_4, SG11360001_257864010026_S001_CGH_1105_Oct12_1_4
chr2	179664484	179667003	9375		2520	8	SG11360001_257864010014_S001_CGH_1105_Oct12_2_4, SG11360001_257864010027_S001_CGH_1105_Oct12_2_4, SG11360001_257864010025_S001_CGH_1105_Oct12_2_4
chr2	196400258	198352516		6.25	1952259	11	SG11360001_257864010010_S001_CGH_1105_Oct12_1_2, SG11360001_257864010010_S001_CGH_1105_Oct12_1_1
chr2	198352516	198359470		12.5	6955	21	SG11360001_257864010012_S001_CGH_1105_Oct12_1_2, SG11360001_257864010010_S001_CGH_1105_Oct12_1_2, SG11360001_257864010012_S001_CGH_1105_Oct12_1_3, SG11360001_257864010010_S001_CGH_1105_Oct12_1_1
chr2	198359470	198363384	3125		3915	8	SG11360001_257864010025_S001_CGH_1105_Oct12_2_4
chr2	198359470	198363384		12.5	3915	8	SG11360001_257864010012_S001_CGH_1105_Oct12_1_2, SG11360001_257864010010_S001_CGH_1105_Oct12_1_2, SG11360001_257864010012_S001_CGH_1105_Oct12_1_3, SG11360001_257864010010_S001_CGH_1105_Oct12_1_1
chr2	198363384	198364431	3125		1048	3	SG11360001_257864010025_S001_CGH_1105_Oct12_2_4
chr2	198364431	198365080	25		650	6	SG11360001_257864010012_S001_CGH_1105_Oct12_1_1, SG11360001_257864010023_S001_CGH_1105_Oct12_1_2, SG11360001_257864010011_S001_CGH_1105_Oct12_2_4, SG11360001_257864010010_S001_CGH_1105_Oct12_1_1, SG11360001_257864010012_S001_CGH_1105_Oct12_1_2, SG11360001_257864010025_S001_CGH_1105_Oct12_2_4, SG11360001_257864010026_S001_CGH_1105_Oct12_1_4, SG11360001_257864010012_S001_CGH_1105_Oct12_1_3
chr2	198364431	198365080		3125	650	6	SG11360001_257864010011_S001_CGH_1105_Oct12_1_2
chr2	198570294	198667169	3125		96876	3	SG11360001_257864010025_S001_CGH_1105_Oct12_2_4
chr2	202098128	202125367	12.5		27240	12	SG11360001_257864010012_S001_CGH_1105_Oct12_1_1, SG11360001_257864010012_S001_CGH_1105_Oct12_1_2, SG11360001_257864010025_S001_CGH_1105_Oct12_2_4, SG11360001_257864010026_S001_CGH_1105_Oct12_1_4
chr2	202139653	202141783		3125	2131	4	SG11360001_257864010010_S001_CGH_1105_Oct12_1_1
chr2	202141783	202149668		6.25	7886	5	SG11360001_257864010010_S001_CGH_1105_Oct12_1_3, SG11360001_257864010010_S001_CGH_1105_Oct12_1_1
chr2	202254448	202262344		3125	7897	13	SG11360001_257864010023_S001_CGH_1105_Oct12_1_2
chr2	207023758	207024128	12.5		371	5	SG11360001_257864010023_S001_CGH_1105_Oct12_1_2, SG11360001_257864010010_S001_CGH_1105_Oct12_1_1, SG11360001_257864010026_S001_CGH_1105_Oct12_1_4, SG11360001_257864010028_S001_CGH_1105_Oct12_1_4
chr2	210288936	210289060	18.75		125	5	SG11360001_257864010012_S001_CGH_1105_Oct12_1_1, SG11360001_257864010023_S001_CGH_1105_Oct12_1_2, SG11360001_257864010012_S001_CGH_1105_Oct12_1_2, SG11360001_257864010025_S001_CGH_1105_Oct12_2_4, SG11360001_257864010026_S001_CGH_1105_Oct12_1_4, SG11360001_257864010012_S001_CGH_1105_Oct12_1_3
chr2	212286895	212488679		6.25	201785	18	SG11360001_257864010012_S001_CGH_1105_Oct12_1_2, SG11360001_257864010026_S001_CGH_1105_Oct12_1_4
chr2	212488679	212522409		3125	33731	6	SG11360001_257864010012_S001_CGH_1105_Oct12_1_2
chr2	213403153	213403306	9375		154	3	SG11360001_257864010023_S001_CGH_1105_Oct12_1_2, SG11360001_257864010010_S001_CGH_1105_Oct12_1_1, SG11360001_257864010026_S001_CGH_1105_Oct12_1_4
chr2	217548503	218045547	3125		497045	4	SG11360001_257864010023_S001_CGH_1105_Oct12_1_1
chr2	218045547	219598320	6.25		1552774	5	SG11360001_257864010027_S001_CGH_1105_Oct12_2_4, SG11360001_257864010023_S001_CGH_1105_Oct12_1_1
chr2	219598320	220114992	9375		516673	4	SG11360001_257864010023_S001_CGH_1105_Oct12_1_2, SG11360001_257864010027_S001_CGH_1105_Oct12_2_4, SG11360001_257864010023_S001_CGH_1105_Oct12_1_1
chr2	220114992	220116706	12.5		1715	5	SG11360001_257864010023_S001_CGH_1105_Oct12_1_2, SG11360001_257864010027_S001_CGH_1105_Oct12_2_4, SG11360001_257864010025_S001_CGH_1105_Oct12_2_4, SG11360001_257864010023_S001_CGH_1105_Oct12_1_1
chr2	220116706	220116937	15625		232	3	SG11360001_257864010023_S001_CGH_1105_Oct12_1_2, SG11360001_257864010025_S001_CGH_1105_Oct12_2_4, SG11360001_257864010027_S001_CGH_1105_Oct12_2_4, SG11360001_257864010025_S001_CGH_1105_Oct12_2_3, SG11360001_257864010023_S001_CGH_1105_Oct12_1_1
chr2	220118499	220146830	31.25		28332	18	SG11360001_257864010012_S001_CGH_1105_Oct12_1_1, SG11360001_257864010023_S001_CGH_1105_Oct12_1_2, SG11360001_257864010012_S001_CGH_1105_Oct12_1_2, SG11360001_257864010025_S001_CGH_1105_Oct12_2_4, SG11360001_257864010027_S001_CGH_1105_Oct12_2_4, SG11360001_257864010025_S001_CGH_1105_Oct12_2_3, SG11360001_257864010023_S001_CGH_1105_Oct12_1_1, SG11360001_257864010026_S001_CGH_1105_Oct12_1_4, SG11360…
chr2	220146830	220290740	28125		143911	30	SG11360001_257864010012_S001_CGH_1105_Oct12_1_1, SG11360001_257864010023_S001_CGH_1105_Oct12_1_2, SG11360001_257864010012_S001_CGH_1105_Oct12_1_2, SG11360001_257864010025_S001_CGH_1105_Oct12_2_3, SG11360001_257864010027_S001_CGH_1105_Oct12_2_4, SG11360001_257864010025_S001_CGH_1105_Oct12_2_4, SG11360001_257864010026_S001_CGH_1105_Oct12_1_4, SG11360001_257864010023_S001_CGH_1105_Oct12_1_1, SG11360…
chr2	220291273	222283160	12.5		1991888	7	SG11360001_257864010025_S001_CGH_1105_Oct12_2_3, SG11360001_257864010027_S001_CGH_1105_Oct12_2_4, SG11360001_257864010026_S001_CGH_1105_Oct12_1_4, SG11360001_257864010023_S001_CGH_1105_Oct12_1_1
chr2	222283219	222290005	12.5		6787	3	SG11360001_257864010027_S001_CGH_1105_Oct12_2_4, SG11360001_257864010026_S001_CGH_1105_Oct12_1_4, SG11360001_257864010023_S001_CGH_1105_Oct12_1_1, SG11360001_257864010025_S001_CGH_1105_Oct12_2_2
chr2	222290299	222307702	25		17404	19	SG11360001_257864010026_S001_CGH_1105_Oct12_1_1, SG11360001_257864010014_S001_CGH_1105_Oct12_2_4, SG11360001_257864010027_S001_CGH_1105_Oct12_2_4, SG11360001_257864010013_S001_CGH_1105_Oct12_1_1, SG11360001_257864010026_S001_CGH_1105_Oct12_1_4, SG11360001_257864010023_S001_CGH_1105_Oct12_1_1, SG11360001_257864010026_S001_CGH_1105_Oct12_2_4, SG11360001_257864010025_S001_CGH_1105_Oct12_2_2
chr2	222307773	222320348	15625		12576	8	SG11360001_257864010027_S001_CGH_1105_Oct12_2_4, SG11360001_257864010026_S001_CGH_1105_Oct12_1_4, SG11360001_257864010023_S001_CGH_1105_Oct12_1_1, SG11360001_257864010026_S001_CGH_1105_Oct12_2_4, SG11360001_257864010025_S001_CGH_1105_Oct12_2_2
chr2	222320348	222321569	18.75		1222	5	SG11360001_257864010010_S001_CGH_1105_Oct12_1_1, SG11360001_257864010027_S001_CGH_1105_Oct12_2_4, SG11360001_257864010023_S001_CGH_1105_Oct12_1_1, SG11360001_257864010026_S001_CGH_1105_Oct12_1_4, SG11360001_257864010026_S001_CGH_1105_Oct12_2_4, SG11360001_257864010025_S001_CGH_1105_Oct12_2_2
chr2	222321569	222347206	12.5		25638	5	SG11360001_257864010010_S001_CGH_1105_Oct12_1_1, SG11360001_257864010026_S001_CGH_1105_Oct12_1_4, SG11360001_257864010023_S001_CGH_1105_Oct12_1_1, SG11360001_257864010026_S001_CGH_1105_Oct12_2_4
chr2	222347206	222365965	15625		18760	5	SG11360001_257864010010_S001_CGH_1105_Oct12_1_1, SG11360001_257864010025_S001_CGH_1105_Oct12_2_4, SG11360001_257864010023_S001_CGH_1105_Oct12_1_1, SG11360001_257864010026_S001_CGH_1105_Oct12_1_4, SG11360001_257864010026_S001_CGH_1105_Oct12_2_4
chr2	222365965	222429081	12.5		63117	4	SG11360001_257864010010_S001_CGH_1105_Oct12_1_1, SG11360001_257864010025_S001_CGH_1105_Oct12_2_4, SG11360001_257864010026_S001_CGH_1105_Oct12_1_4, SG11360001_257864010023_S001_CGH_1105_Oct12_1_1
chr2	222429081	222436870	18.75		7790	5	SG11360001_257864010010_S001_CGH_1105_Oct12_1_1, SG11360001_257864010023_S001_CGH_1105_Oct12_1_2, SG11360001_257864010025_S001_CGH_1105_Oct12_2_4, SG11360001_257864010023_S001_CGH_1105_Oct12_1_1, SG11360001_257864010026_S001_CGH_1105_Oct12_1_4, SG11360001_257864010028_S001_CGH_1105_Oct12_1_4
chr2	222436870	222438801	21875		1932	6	SG11360001_257864010023_S001_CGH_1105_Oct12_1_2, SG11360001_257864010010_S001_CGH_1105_Oct12_1_1, SG11360001_257864010025_S001_CGH_1105_Oct12_2_4, SG11360001_257864010025_S001_CGH_1105_Oct12_2_3, SG11360001_257864010026_S001_CGH_1105_Oct12_1_4, SG11360001_257864010023_S001_CGH_1105_Oct12_1_1, SG11360001_257864010028_S001_CGH_1105_Oct12_1_4
chr2	233562024	233562092	3125		69	3	SG11360001_257864010010_S001_CGH_1105_Oct12_1_1
chr2	233641084	233656042	3125		14959	10	SG11360001_257864010026_S001_CGH_1105_Oct12_1_1
chr2	233656042	233671294	6.25		15253	10	SG11360001_257864010026_S001_CGH_1105_Oct12_1_1, SG11360001_257864010027_S001_CGH_1105_Oct12_2_4
chr2	233671294	233674426	9375		3133	3	SG11360001_257864010026_S001_CGH_1105_Oct12_1_1, SG11360001_257864010014_S001_CGH_1105_Oct12_2_4, SG11360001_257864010027_S001_CGH_1105_Oct12_2_4
chr2	234401985	234408400		3125	6416	10	SG11360001_257864010026_S001_CGH_1105_Oct12_1_4
chr2	234408400	234418598		6.25	10199	4	SG11360001_257864010023_S001_CGH_1105_Oct12_1_2, SG11360001_257864010026_S001_CGH_1105_Oct12_1_4
chr2	234418598	234436174		9375	17577	27	SG11360001_257864010023_S001_CGH_1105_Oct12_1_2, SG11360001_257864010026_S001_CGH_1105_Oct12_1_4, SG11360001_257864010012_S001_CGH_1105_Oct12_1_3
chr2	234436174	234442425		12.5	6252	7	SG11360001_257864010023_S001_CGH_1105_Oct12_1_2, SG11360001_257864010026_S001_CGH_1105_Oct12_1_4, SG11360001_257864010012_S001_CGH_1105_Oct12_1_3, SG11360001_257864010014_S001_CGH_1105_Oct12_2_4
chr2	234442425	234459994		15625	17570	11	SG11360001_257864010012_S001_CGH_1105_Oct12_1_2, SG11360001_257864010023_S001_CGH_1105_Oct12_1_2, SG11360001_257864010026_S001_CGH_1105_Oct12_1_4, SG11360001_257864010014_S001_CGH_1105_Oct12_2_4, SG11360001_257864010012_S001_CGH_1105_Oct12_1_3
chr2	234460274	234471519		9375	11246	12	SG11360001_257864010023_S001_CGH_1105_Oct12_1_2, SG11360001_257864010026_S001_CGH_1105_Oct12_1_4, SG11360001_257864010028_S001_CGH_1105_Oct12_1_4
chr2	234471519	234474187		6.25	2669	3	SG11360001_257864010026_S001_CGH_1105_Oct12_1_4, SG11360001_257864010028_S001_CGH_1105_Oct12_1_4
chr2	235859197	240484659	3125		4625463	15	SG11360001_257864010023_S001_CGH_1105_Oct12_1_2
chr2	240484659	241653177	6.25		1168519	6	SG11360001_257864010023_S001_CGH_1105_Oct12_1_2, SG11360001_257864010027_S001_CGH_1105_Oct12_2_4
chr2	241653177	241657356	9375		4180	4	SG11360001_257864010023_S001_CGH_1105_Oct12_1_2, SG11360001_257864010027_S001_CGH_1105_Oct12_2_4, SG11360001_257864010025_S001_CGH_1105_Oct12_2_4
chr2	241657356	241657549	25		194	3	SG11360001_257864010012_S001_CGH_1105_Oct12_1_1, SG11360001_257864010023_S001_CGH_1105_Oct12_1_2, SG11360001_257864010012_S001_CGH_1105_Oct12_1_2, SG11360001_257864010025_S001_CGH_1105_Oct12_2_4, SG11360001_257864010027_S001_CGH_1105_Oct12_2_4, SG11360001_257864010025_S001_CGH_1105_Oct12_2_3, SG11360001_257864010026_S001_CGH_1105_Oct12_1_4, SG11360001_257864010012_S001_CGH_1105_Oct12_1_3
chr2	241657549	241676368	28125		18820	26	SG11360001_257864010012_S001_CGH_1105_Oct12_1_1, SG11360001_257864010023_S001_CGH_1105_Oct12_1_2, SG11360001_257864010012_S001_CGH_1105_Oct12_1_2, SG11360001_257864010025_S001_CGH_1105_Oct12_2_3, SG11360001_257864010027_S001_CGH_1105_Oct12_2_4, SG11360001_257864010025_S001_CGH_1105_Oct12_2_4, SG11360001_257864010026_S001_CGH_1105_Oct12_1_4, SG11360001_257864010023_S001_CGH_1105_Oct12_1_1, SG11360…
chr2	241676368	241728764	31.25		52397	101	SG11360001_257864010012_S001_CGH_1105_Oct12_1_1, SG11360001_257864010023_S001_CGH_1105_Oct12_1_2, SG11360001_257864010012_S001_CGH_1105_Oct12_1_2, SG11360001_257864010025_S001_CGH_1105_Oct12_2_4, SG11360001_257864010027_S001_CGH_1105_Oct12_2_4, SG11360001_257864010025_S001_CGH_1105_Oct12_2_3, SG11360001_257864010023_S001_CGH_1105_Oct12_1_1, SG11360001_257864010026_S001_CGH_1105_Oct12_1_4, SG11360…
chr3	1134763	1363438	3125		228676	21	SG11360001_257864010026_S001_CGH_1105_Oct12_1_1
chr3	1363438	1369251	6.25		5814	8	SG11360001_257864010026_S001_CGH_1105_Oct12_1_1, SG11360001_257864010025_S001_CGH_1105_Oct12_2_2
chr3	1363438	1369251		3125	5814	8	SG11360001_257864010023_S001_CGH_1105_Oct12_1_2
chr3	1371411	1371563	25		153	3	SG11360001_257864010026_S001_CGH_1105_Oct12_1_1, SG11360001_257864010014_S001_CGH_1105_Oct12_2_4, SG11360001_257864010010_S001_CGH_1105_Oct12_2_1, SG11360001_257864010026_S001_CGH_1105_Oct12_1_4, SG11360001_257864010026_S001_CGH_1105_Oct12_2_4, SG11360001_257864010025_S001_CGH_1105_Oct12_2_2, SG11360001_257864010010_S001_CGH_1105_Oct12_2_2, SG11360001_257864010026_S001_CGH_1105_Oct12_2_3
chr3	1371411	1371563		3125	153	3	SG11360001_257864010023_S001_CGH_1105_Oct12_1_2
chr3	1371563	1415298	3125		43736	11	SG11360001_257864010026_S001_CGH_1105_Oct12_1_1
chr3	1371563	1415298		3125	43736	11	SG11360001_257864010023_S001_CGH_1105_Oct12_1_2
chr3	1415298	2140452	3125		725155	27	SG11360001_257864010026_S001_CGH_1105_Oct12_1_1
chr3	2140452	2142194	6.25		1743	3	SG11360001_257864010026_S001_CGH_1105_Oct12_1_1, SG11360001_257864010010_S001_CGH_1105_Oct12_1_1
chr3	2142194	2861111	3125		718918	19	SG11360001_257864010026_S001_CGH_1105_Oct12_1_1
chr3	2861111	2924912	6.25		63802	9	SG11360001_257864010026_S001_CGH_1105_Oct12_1_1, SG11360001_257864010025_S001_CGH_1105_Oct12_2_2
chr3	2924912	2928958	9375		4047	4	SG11360001_257864010026_S001_CGH_1105_Oct12_1_1, SG11360001_257864010014_S001_CGH_1105_Oct12_2_4, SG11360001_257864010025_S001_CGH_1105_Oct12_2_2
chr3	2928958	2933987	6.25		5030	4	SG11360001_257864010026_S001_CGH_1105_Oct12_1_1, SG11360001_257864010025_S001_CGH_1105_Oct12_2_2
chr3	2933832	2933987		6.25	156	3	SG11360001_257864010023_S001_CGH_1105_Oct12_1_2, SG11360001_257864010011_S001_CGH_1105_Oct12_2_2
chr3	2933987	3076447	6.25		142461	21	SG11360001_257864010026_S001_CGH_1105_Oct12_1_1, SG11360001_257864010025_S001_CGH_1105_Oct12_2_2
chr3	3076447	3084915	3125		8469	16	SG11360001_257864010025_S001_CGH_1105_Oct12_2_2
chr3	4767279	8572608	3125		3805330	80	SG11360001_257864010023_S001_CGH_1105_Oct12_1_2
chr3	4887808	8572608		3125	3684801	17	SG11360001_257864010025_S001_CGH_1105_Oct12_2_4
chr3	8572608	9791570	3125		1218963	10	SG11360001_257864010023_S001_CGH_1105_Oct12_1_2
chr3	9791570	9796429	6.25		4860	11	SG11360001_257864010023_S001_CGH_1105_Oct12_1_2, SG11360001_257864010025_S001_CGH_1105_Oct12_2_4
chr3	9796429	9798872	9375		2444	7	SG11360001_257864010023_S001_CGH_1105_Oct12_1_2, SG11360001_257864010025_S001_CGH_1105_Oct12_2_4, SG11360001_257864010026_S001_CGH_1105_Oct12_1_4
chr3	9798872	9807675	6.25		8804	5	SG11360001_257864010023_S001_CGH_1105_Oct12_1_2, SG11360001_257864010025_S001_CGH_1105_Oct12_2_4
chr3	9807675	12329420	3125		2521746	12	SG11360001_257864010023_S001_CGH_1105_Oct12_1_2
chr3	12329420	12330408	12.5		989	3	SG11360001_257864010012_S001_CGH_1105_Oct12_1_1, SG11360001_257864010023_S001_CGH_1105_Oct12_1_2, SG11360001_257864010012_S001_CGH_1105_Oct12_1_2, SG11360001_257864010012_S001_CGH_1105_Oct12_1_3
chr3	12421188	12434294	12.5		13107	9	SG11360001_257864010026_S001_CGH_1105_Oct12_1_1, SG11360001_257864010027_S001_CGH_1105_Oct12_2_4, SG11360001_257864010013_S001_CGH_1105_Oct12_1_1, SG11360001_257864010025_S001_CGH_1105_Oct12_2_2
chr3	12447323	17200812		3125	4753490	26	SG11360001_257864010014_S001_CGH_1105_Oct12_2_4
chr3	17200813	17208366	3125		7554	4	SG11360001_257864010014_S001_CGH_1105_Oct12_2_4
chr3	17208367	17226662		3125	18296	6	SG11360001_257864010014_S001_CGH_1105_Oct12_2_4
chr3	17226662	17275087		6.25	48426	7	SG11360001_257864010026_S001_CGH_1105_Oct12_1_4, SG11360001_257864010014_S001_CGH_1105_Oct12_2_4
chr3	17275087	17275347	6.25		261	3	SG11360001_257864010010_S001_CGH_1105_Oct12_2_3, SG11360001_257864010010_S001_CGH_1105_Oct12_2_2
chr3	17275087	17349671		6.25	74585	15	SG11360001_257864010026_S001_CGH_1105_Oct12_1_4, SG11360001_257864010014_S001_CGH_1105_Oct12_2_4
chr3	17349671	17425472		12.5	75802	12	SG11360001_257864010023_S001_CGH_1105_Oct12_1_2, SG11360001_257864010026_S001_CGH_1105_Oct12_1_4, SG11360001_257864010014_S001_CGH_1105_Oct12_2_4, SG11360001_257864010025_S001_CGH_1105_Oct12_2_3
chr3	17425472	17704671		18.75	279200	24	SG11360001_257864010012_S001_CGH_1105_Oct12_1_1, SG11360001_257864010012_S001_CGH_1105_Oct12_1_2, SG11360001_257864010023_S001_CGH_1105_Oct12_1_2, SG11360001_257864010026_S001_CGH_1105_Oct12_1_4, SG11360001_257864010014_S001_CGH_1105_Oct12_2_4, SG11360001_257864010025_S001_CGH_1105_Oct12_2_3
chr3	17741417	17782208	3125		40792	4	SG11360001_257864010025_S001_CGH_1105_Oct12_2_4
chr3	17741417	39307515		3125	21566099	79	SG11360001_257864010014_S001_CGH_1105_Oct12_2_4
chr3	42299346	42299746	3125		401	3	SG11360001_257864010023_S001_CGH_1105_Oct12_1_2
chr3	42304868	42306311	15625		1444	8	SG11360001_257864010023_S001_CGH_1105_Oct12_1_2, SG11360001_257864010011_S001_CGH_1105_Oct12_2_4, SG11360001_257864010025_S001_CGH_1105_Oct12_2_4, SG11360001_257864010026_S001_CGH_1105_Oct12_1_4, SG11360001_257864010012_S001_CGH_1105_Oct12_1_3
chr3	42306311	42307497	18.75		1187	7	SG11360001_257864010012_S001_CGH_1105_Oct12_1_1, SG11360001_257864010011_S001_CGH_1105_Oct12_2_4, SG11360001_257864010023_S001_CGH_1105_Oct12_1_2, SG11360001_257864010025_S001_CGH_1105_Oct12_2_4, SG11360001_257864010026_S001_CGH_1105_Oct12_1_4, SG11360001_257864010012_S001_CGH_1105_Oct12_1_3
chr3	42307658	43414237	3125		1106580	10	SG11360001_257864010023_S001_CGH_1105_Oct12_1_2
chr3	43607160	43616435	3125		9276	5	SG11360001_257864010025_S001_CGH_1105_Oct12_2_2
chr3	43607160	43616435		3125	9276	5	SG11360001_257864010028_S001_CGH_1105_Oct12_1_4
chr3	43616435	43618649	3125		2215	4	SG11360001_257864010025_S001_CGH_1105_Oct12_2_2
chr3	43618649	43622043	9375		3395	4	SG11360001_257864010027_S001_CGH_1105_Oct12_2_4, SG11360001_257864010013_S001_CGH_1105_Oct12_1_1, SG11360001_257864010025_S001_CGH_1105_Oct12_2_2
chr3	46400344	46402138	6.25		1795	4	SG11360001_257864010026_S001_CGH_1105_Oct12_1_1, SG11360001_257864010014_S001_CGH_1105_Oct12_2_4
chr3	46400344	46402138		3125	1795	4	SG11360001_257864010028_S001_CGH_1105_Oct12_1_4
chr3	46402138	46412243	3125		10106	4	SG11360001_257864010026_S001_CGH_1105_Oct12_1_1
chr3	46402138	46412416		3125	10279	6	SG11360001_257864010028_S001_CGH_1105_Oct12_1_4
chr3	46987723	49454205	3125		2466483	14	SG11360001_257864010023_S001_CGH_1105_Oct12_1_2
chr3	49454205	49454909	6.25		705	3	SG11360001_257864010023_S001_CGH_1105_Oct12_1_2, SG11360001_257864010025_S001_CGH_1105_Oct12_2_4
chr3	49454909	49455412	9375		504	3	SG11360001_257864010023_S001_CGH_1105_Oct12_1_2, SG11360001_257864010025_S001_CGH_1105_Oct12_2_4, SG11360001_257864010026_S001_CGH_1105_Oct12_1_4
chr3	49455412	49530211	12.5		74800	44	SG11360001_257864010023_S001_CGH_1105_Oct12_1_2, SG11360001_257864010025_S001_CGH_1105_Oct12_2_4, SG11360001_257864010026_S001_CGH_1105_Oct12_1_4, SG11360001_257864010012_S001_CGH_1105_Oct12_1_3
chr3	49530211	49760063	15625		229853	19	SG11360001_257864010023_S001_CGH_1105_Oct12_1_2, SG11360001_257864010025_S001_CGH_1105_Oct12_2_4, SG11360001_257864010027_S001_CGH_1105_Oct12_2_4, SG11360001_257864010026_S001_CGH_1105_Oct12_1_4, SG11360001_257864010012_S001_CGH_1105_Oct12_1_3
chr3	49760063	49760258	12.5		196	4	SG11360001_257864010023_S001_CGH_1105_Oct12_1_2, SG11360001_257864010027_S001_CGH_1105_Oct12_2_4, SG11360001_257864010025_S001_CGH_1105_Oct12_2_4, SG11360001_257864010012_S001_CGH_1105_Oct12_1_3
chr3	49760064	49760258		9375	195	3	SG11360001_257864010026_S001_CGH_1105_Oct12_2_4, SG11360001_257864010026_S001_CGH_1105_Oct12_1_4, SG11360001_257864010028_S001_CGH_1105_Oct12_1_4
chr3	49760259	52017338	15625		2257080	16	SG11360001_257864010023_S001_CGH_1105_Oct12_1_2, SG11360001_257864010025_S001_CGH_1105_Oct12_2_4, SG11360001_257864010027_S001_CGH_1105_Oct12_2_4, SG11360001_257864010026_S001_CGH_1105_Oct12_1_4, SG11360001_257864010012_S001_CGH_1105_Oct12_1_3
chr3	52017338	52863314	18.75		845977	84	SG11360001_257864010023_S001_CGH_1105_Oct12_1_2, SG11360001_257864010012_S001_CGH_1105_Oct12_1_2, SG11360001_257864010027_S001_CGH_1105_Oct12_2_4, SG11360001_257864010025_S001_CGH_1105_Oct12_2_4, SG11360001_257864010026_S001_CGH_1105_Oct12_1_4, SG11360001_257864010012_S001_CGH_1105_Oct12_1_3
chr3	52864785	53579761	9375		714977	3	SG11360001_257864010023_S001_CGH_1105_Oct12_1_2, SG11360001_257864010026_S001_CGH_1105_Oct12_1_4, SG11360001_257864010012_S001_CGH_1105_Oct12_1_3
chr3	53579761	62355339	6.25		8775579	26	SG11360001_257864010026_S001_CGH_1105_Oct12_1_4, SG11360001_257864010012_S001_CGH_1105_Oct12_1_3
chr3	62355339	62355818	9375		480	3	SG11360001_257864010023_S001_CGH_1105_Oct12_1_2, SG11360001_257864010026_S001_CGH_1105_Oct12_1_4, SG11360001_257864010012_S001_CGH_1105_Oct12_1_3
chr3	62355818	62359252	12.5		3435	10	SG11360001_257864010023_S001_CGH_1105_Oct12_1_2, SG11360001_257864010025_S001_CGH_1105_Oct12_2_4, SG11360001_257864010026_S001_CGH_1105_Oct12_1_4, SG11360001_257864010012_S001_CGH_1105_Oct12_1_3
chr3	62359252	63850382	9375		1491131	7	SG11360001_257864010023_S001_CGH_1105_Oct12_1_2, SG11360001_257864010026_S001_CGH_1105_Oct12_1_4, SG11360001_257864010012_S001_CGH_1105_Oct12_1_3
chr3	63850382	63898229	12.5		47848	7	SG11360001_257864010023_S001_CGH_1105_Oct12_1_2, SG11360001_257864010025_S001_CGH_1105_Oct12_2_4, SG11360001_257864010026_S001_CGH_1105_Oct12_1_4, SG11360001_257864010012_S001_CGH_1105_Oct12_1_3
chr3	63898229	63898873	15625		645	5	SG11360001_257864010012_S001_CGH_1105_Oct12_1_1, SG11360001_257864010023_S001_CGH_1105_Oct12_1_2, SG11360001_257864010025_S001_CGH_1105_Oct12_2_4, SG11360001_257864010026_S001_CGH_1105_Oct12_1_4, SG11360001_257864010012_S001_CGH_1105_Oct12_1_3
chr3	63898873	63976425	12.5		77553	23	SG11360001_257864010023_S001_CGH_1105_Oct12_1_2, SG11360001_257864010025_S001_CGH_1105_Oct12_2_4, SG11360001_257864010026_S001_CGH_1105_Oct12_1_4, SG11360001_257864010012_S001_CGH_1105_Oct12_1_3
chr3	63976425	63981907	9375		5483	4	SG11360001_257864010025_S001_CGH_1105_Oct12_2_4, SG11360001_257864010026_S001_CGH_1105_Oct12_1_4, SG11360001_257864010012_S001_CGH_1105_Oct12_1_3
chr3	63983337	64782183	3125		798847	8	SG11360001_257864010012_S001_CGH_1105_Oct12_1_3
chr3	87276430	87276729	3125		300	3	SG11360001_257864010012_S001_CGH_1105_Oct12_1_2
chr3	113847431	113878812	3125		31382	15	SG11360001_257864010025_S001_CGH_1105_Oct12_2_4
chr3	119582231	119585526		6.25	3296	6	SG11360001_257864010023_S001_CGH_1105_Oct12_1_2, SG11360001_257864010025_S001_CGH_1105_Oct12_2_3
chr3	119585526	119631649		12.5	46124	7	SG11360001_257864010012_S001_CGH_1105_Oct12_1_2, SG11360001_257864010023_S001_CGH_1105_Oct12_1_2, SG11360001_257864010012_S001_CGH_1105_Oct12_1_3, SG11360001_257864010025_S001_CGH_1105_Oct12_2_3
chr3	119631649	119631765		15625	117	3	SG11360001_257864010012_S001_CGH_1105_Oct12_1_2, SG11360001_257864010023_S001_CGH_1105_Oct12_1_2, SG11360001_257864010026_S001_CGH_1105_Oct12_1_4, SG11360001_257864010012_S001_CGH_1105_Oct12_1_3, SG11360001_257864010025_S001_CGH_1105_Oct12_2_3
chr3	119631765	119642458		12.5	10694	7	SG11360001_257864010012_S001_CGH_1105_Oct12_1_2, SG11360001_257864010023_S001_CGH_1105_Oct12_1_2, SG11360001_257864010012_S001_CGH_1105_Oct12_1_3, SG11360001_257864010025_S001_CGH_1105_Oct12_2_3
chr3	119642458	119720991		9375	78534	5	SG11360001_257864010023_S001_CGH_1105_Oct12_1_2, SG11360001_257864010012_S001_CGH_1105_Oct12_1_3, SG11360001_257864010025_S001_CGH_1105_Oct12_2_3
chr3	121471389	121902513	3125		431125	3	SG11360001_257864010023_S001_CGH_1105_Oct12_1_2
chr3	121902513	128200138	6.25		6297626	52	SG11360001_257864010023_S001_CGH_1105_Oct12_1_2, SG11360001_257864010025_S001_CGH_1105_Oct12_2_4
chr3	128200675	128202684	12.5		2010	5	SG11360001_257864010023_S001_CGH_1105_Oct12_1_2, SG11360001_257864010011_S001_CGH_1105_Oct12_2_4, SG11360001_257864010025_S001_CGH_1105_Oct12_2_4, SG11360001_257864010026_S001_CGH_1105_Oct12_1_4
chr3	128202684	128204558	15625		1875	3	SG11360001_257864010011_S001_CGH_1105_Oct12_2_4, SG11360001_257864010023_S001_CGH_1105_Oct12_1_2, SG11360001_257864010012_S001_CGH_1105_Oct12_1_2, SG11360001_257864010025_S001_CGH_1105_Oct12_2_4, SG11360001_257864010026_S001_CGH_1105_Oct12_1_4
chr3	128204558	128205683	18.75		1126	4	SG11360001_257864010023_S001_CGH_1105_Oct12_1_2, SG11360001_257864010011_S001_CGH_1105_Oct12_2_4, SG11360001_257864010012_S001_CGH_1105_Oct12_1_2, SG11360001_257864010025_S001_CGH_1105_Oct12_2_4, SG11360001_257864010027_S001_CGH_1105_Oct12_2_4, SG11360001_257864010026_S001_CGH_1105_Oct12_1_4
chr3	128205683	128207194	25		1512	8	SG11360001_257864010012_S001_CGH_1105_Oct12_1_1, SG11360001_257864010011_S001_CGH_1105_Oct12_2_4, SG11360001_257864010023_S001_CGH_1105_Oct12_1_2, SG11360001_257864010012_S001_CGH_1105_Oct12_1_2, SG11360001_257864010027_S001_CGH_1105_Oct12_2_4, SG11360001_257864010025_S001_CGH_1105_Oct12_2_4, SG11360001_257864010026_S001_CGH_1105_Oct12_1_4, SG11360001_257864010012_S001_CGH_1105_Oct12_1_3
chr3	128206583	128207194		3125	612	3	SG11360001_257864010025_S001_CGH_1105_Oct12_2_2
chr3	128207194	128212098	21875		4905	4	SG11360001_257864010012_S001_CGH_1105_Oct12_1_1, SG11360001_257864010011_S001_CGH_1105_Oct12_2_4, SG11360001_257864010023_S001_CGH_1105_Oct12_1_2, SG11360001_257864010012_S001_CGH_1105_Oct12_1_2, SG11360001_257864010025_S001_CGH_1105_Oct12_2_4, SG11360001_257864010026_S001_CGH_1105_Oct12_1_4, SG11360001_257864010012_S001_CGH_1105_Oct12_1_3
chr3	128207194	128212098		3125	4905	4	SG11360001_257864010025_S001_CGH_1105_Oct12_2_2
chr3	128212098	132757032	9375		4544935	35	SG11360001_257864010023_S001_CGH_1105_Oct12_1_2, SG11360001_257864010025_S001_CGH_1105_Oct12_2_4, SG11360001_257864010026_S001_CGH_1105_Oct12_1_4
chr3	132757032	132757379	21875		348	3	SG11360001_257864010012_S001_CGH_1105_Oct12_1_1, SG11360001_257864010023_S001_CGH_1105_Oct12_1_2, SG11360001_257864010011_S001_CGH_1105_Oct12_2_4, SG11360001_257864010012_S001_CGH_1105_Oct12_1_2, SG11360001_257864010025_S001_CGH_1105_Oct12_2_4, SG11360001_257864010026_S001_CGH_1105_Oct12_1_4, SG11360001_257864010012_S001_CGH_1105_Oct12_1_3
chr3	132757379	134264362	9375		1506984	97	SG11360001_257864010023_S001_CGH_1105_Oct12_1_2, SG11360001_257864010025_S001_CGH_1105_Oct12_2_4, SG11360001_257864010026_S001_CGH_1105_Oct12_1_4
chr3	134264363	134280432	6.25		16070	25	SG11360001_257864010025_S001_CGH_1105_Oct12_2_4, SG11360001_257864010026_S001_CGH_1105_Oct12_1_4
chr3	134264363	134280432		6.25	16070	25	SG11360001_257864010023_S001_CGH_1105_Oct12_1_2, SG11360001_257864010010_S001_CGH_1105_Oct12_1_1
chr3	134280433	134351936	9375		71504	5	SG11360001_257864010023_S001_CGH_1105_Oct12_1_2, SG11360001_257864010025_S001_CGH_1105_Oct12_2_4, SG11360001_257864010026_S001_CGH_1105_Oct12_1_4
chr3	134280433	134351936		3125	71504	5	SG11360001_257864010010_S001_CGH_1105_Oct12_1_1
chr3	134351936	134514527	9375		162592	7	SG11360001_257864010023_S001_CGH_1105_Oct12_1_2, SG11360001_257864010025_S001_CGH_1105_Oct12_2_4, SG11360001_257864010026_S001_CGH_1105_Oct12_1_4
chr3	134514071	134514527		6.25	457	6	SG11360001_257864010011_S001_CGH_1105_Oct12_1_2, SG11360001_257864010025_S001_CGH_1105_Oct12_2_2
chr3	134602798	134884767	9375		281970	21	SG11360001_257864010023_S001_CGH_1105_Oct12_1_2, SG11360001_257864010025_S001_CGH_1105_Oct12_2_4, SG11360001_257864010026_S001_CGH_1105_Oct12_1_4
chr3	134884767	134960210	12.5		75444	17	SG11360001_257864010023_S001_CGH_1105_Oct12_1_2, SG11360001_257864010014_S001_CGH_1105_Oct12_2_4, SG11360001_257864010025_S001_CGH_1105_Oct12_2_4, SG11360001_257864010026_S001_CGH_1105_Oct12_1_4
chr3	134960210	137059450	9375		2099241	16	SG11360001_257864010023_S001_CGH_1105_Oct12_1_2, SG11360001_257864010025_S001_CGH_1105_Oct12_2_4, SG11360001_257864010026_S001_CGH_1105_Oct12_1_4
chr3	137059450	138066818	12.5		1007369	5	SG11360001_257864010023_S001_CGH_1105_Oct12_1_2, SG11360001_257864010010_S001_CGH_1105_Oct12_1_1, SG11360001_257864010025_S001_CGH_1105_Oct12_2_4, SG11360001_257864010026_S001_CGH_1105_Oct12_1_4
chr3	138066818	138067091	15625		274	3	SG11360001_257864010010_S001_CGH_1105_Oct12_1_1, SG11360001_257864010023_S001_CGH_1105_Oct12_1_2, SG11360001_257864010025_S001_CGH_1105_Oct12_2_4, SG11360001_257864010025_S001_CGH_1105_Oct12_2_3, SG11360001_257864010026_S001_CGH_1105_Oct12_1_4
chr3	138067460	138067685	28125		226	3	SG11360001_257864010012_S001_CGH_1105_Oct12_1_1, SG11360001_257864010011_S001_CGH_1105_Oct12_2_4, SG11360001_257864010010_S001_CGH_1105_Oct12_1_1, SG11360001_257864010023_S001_CGH_1105_Oct12_1_2, SG11360001_257864010012_S001_CGH_1105_Oct12_1_2, SG11360001_257864010025_S001_CGH_1105_Oct12_2_4, SG11360001_257864010025_S001_CGH_1105_Oct12_2_3, SG11360001_257864010026_S001_CGH_1105_Oct12_1_4, SG11360…
chr3	138067460	138067685		6.25	226	3	SG11360001_257864010011_S001_CGH_1105_Oct12_1_2, SG11360001_257864010025_S001_CGH_1105_Oct12_2_2
chr3	138067899	138116230	15625		48332	8	SG11360001_257864010010_S001_CGH_1105_Oct12_1_1, SG11360001_257864010023_S001_CGH_1105_Oct12_1_2, SG11360001_257864010025_S001_CGH_1105_Oct12_2_4, SG11360001_257864010025_S001_CGH_1105_Oct12_2_3, SG11360001_257864010026_S001_CGH_1105_Oct12_1_4
chr3	138116230	138119480	12.5		3251	6	SG11360001_257864010023_S001_CGH_1105_Oct12_1_2, SG11360001_257864010025_S001_CGH_1105_Oct12_2_3, SG11360001_257864010025_S001_CGH_1105_Oct12_2_4, SG11360001_257864010026_S001_CGH_1105_Oct12_1_4
chr3	138121045	139496821	3125		1375777	6	SG11360001_257864010023_S001_CGH_1105_Oct12_1_2
chr3	148925209	148925471	3125		263	3	SG11360001_257864010026_S001_CGH_1105_Oct12_1_1
chr3	154797513	154798113	18.75		601	4	SG11360001_257864010012_S001_CGH_1105_Oct12_1_1, SG11360001_257864010023_S001_CGH_1105_Oct12_1_2, SG11360001_257864010012_S001_CGH_1105_Oct12_1_2, SG11360001_257864010025_S001_CGH_1105_Oct12_2_4, SG11360001_257864010026_S001_CGH_1105_Oct12_1_4, SG11360001_257864010012_S001_CGH_1105_Oct12_1_3
chr3	154802723	154803011		3125	289	3	SG11360001_257864010026_S001_CGH_1105_Oct12_1_1
chr3	155544722	155547458		3125	2737	4	SG11360001_257864010026_S001_CGH_1105_Oct12_2_2
chr3	155547458	155571301		6.25	23844	13	SG11360001_257864010026_S001_CGH_1105_Oct12_2_2, SG11360001_257864010028_S001_CGH_1105_Oct12_1_4
chr3	155571301	156544906	3125		973606	9	SG11360001_257864010023_S001_CGH_1105_Oct12_1_2
chr3	155571301	156546955		6.25	975655	10	SG11360001_257864010026_S001_CGH_1105_Oct12_2_2, SG11360001_257864010028_S001_CGH_1105_Oct12_1_4
chr3	156546955	156660486		9375	113532	18	SG11360001_257864010026_S001_CGH_1105_Oct12_2_2, SG11360001_257864010028_S001_CGH_1105_Oct12_1_4, SG11360001_257864010025_S001_CGH_1105_Oct12_2_3
chr3	156660486	156729140		6.25	68655	10	SG11360001_257864010028_S001_CGH_1105_Oct12_1_4, SG11360001_257864010025_S001_CGH_1105_Oct12_2_3
chr3	156729140	156763650		3125	34511	10	SG11360001_257864010028_S001_CGH_1105_Oct12_1_4
chr3	182756887	182759459	3125		2573	4	SG11360001_257864010014_S001_CGH_1105_Oct12_2_4
chr3	182814840	182816593	3125		1754	3	SG11360001_257864010025_S001_CGH_1105_Oct12_2_3
chr3	182816879	183861216	21875		1044338	40	SG11360001_257864010012_S001_CGH_1105_Oct12_1_1, SG11360001_257864010023_S001_CGH_1105_Oct12_1_2, SG11360001_257864010012_S001_CGH_1105_Oct12_1_2, SG11360001_257864010025_S001_CGH_1105_Oct12_2_4, SG11360001_257864010025_S001_CGH_1105_Oct12_2_3, SG11360001_257864010026_S001_CGH_1105_Oct12_1_4, SG11360001_257864010012_S001_CGH_1105_Oct12_1_3
chr3	183861216	184530109	25		668894	180	SG11360001_257864010012_S001_CGH_1105_Oct12_1_1, SG11360001_257864010023_S001_CGH_1105_Oct12_1_2, SG11360001_257864010012_S001_CGH_1105_Oct12_1_2, SG11360001_257864010025_S001_CGH_1105_Oct12_2_3, SG11360001_257864010025_S001_CGH_1105_Oct12_2_4, SG11360001_257864010027_S001_CGH_1105_Oct12_2_4, SG11360001_257864010026_S001_CGH_1105_Oct12_1_4, SG11360001_257864010012_S001_CGH_1105_Oct12_1_3
chr3	184550513	184580764		6.25	30252	34	SG11360001_257864010023_S001_CGH_1105_Oct12_1_2, SG11360001_257864010028_S001_CGH_1105_Oct12_1_4
chr3	184580764	184585704		3125	4941	5	SG11360001_257864010023_S001_CGH_1105_Oct12_1_2
chr3	184585704	184631327		6.25	45624	26	SG11360001_257864010023_S001_CGH_1105_Oct12_1_2, SG11360001_257864010014_S001_CGH_1105_Oct12_2_4
chr3	184631327	184646199		3125	14873	17	SG11360001_257864010023_S001_CGH_1105_Oct12_1_2
chr3	184646199	184646374	15625		176	3	SG11360001_257864010026_S001_CGH_1105_Oct12_1_1, SG11360001_257864010027_S001_CGH_1105_Oct12_2_4, SG11360001_257864010013_S001_CGH_1105_Oct12_1_1, SG11360001_257864010027_S001_CGH_1105_Oct12_2_2, SG11360001_257864010025_S001_CGH_1105_Oct12_2_2
chr3	184646199	184646374		3125	176	3	SG11360001_257864010023_S001_CGH_1105_Oct12_1_2
chr3	184646374	184647506	6.25		1133	3	SG11360001_257864010026_S001_CGH_1105_Oct12_1_1, SG11360001_257864010027_S001_CGH_1105_Oct12_2_4
chr3	184646374	184647506		3125	1133	3	SG11360001_257864010023_S001_CGH_1105_Oct12_1_2
chr3	184647506	184654193	3125		6688	6	SG11360001_257864010026_S001_CGH_1105_Oct12_1_1
chr3	184647506	184657972		3125	10467	7	SG11360001_257864010023_S001_CGH_1105_Oct12_1_2
chr3	184657972	184675309		9375	17338	6	SG11360001_257864010023_S001_CGH_1105_Oct12_1_2, SG11360001_257864010026_S001_CGH_1105_Oct12_1_4, SG11360001_257864010014_S001_CGH_1105_Oct12_2_4
chr3	184675309	184711788		15625	36480	19	SG11360001_257864010023_S001_CGH_1105_Oct12_1_2, SG11360001_257864010027_S001_CGH_1105_Oct12_2_4, SG11360001_257864010026_S001_CGH_1105_Oct12_1_4, SG11360001_257864010014_S001_CGH_1105_Oct12_2_4, SG11360001_257864010012_S001_CGH_1105_Oct12_1_3
chr3	184711788	184714321		12.5	2534	3	SG11360001_257864010027_S001_CGH_1105_Oct12_2_4, SG11360001_257864010023_S001_CGH_1105_Oct12_1_2, SG11360001_257864010012_S001_CGH_1105_Oct12_1_3, SG11360001_257864010014_S001_CGH_1105_Oct12_2_4
chr3	184717488	184742259	3125		24772	6	SG11360001_257864010023_S001_CGH_1105_Oct12_1_2
chr3	184717488	184742259		9375	24772	6	SG11360001_257864010027_S001_CGH_1105_Oct12_2_4, SG11360001_257864010012_S001_CGH_1105_Oct12_1_3, SG11360001_257864010014_S001_CGH_1105_Oct12_2_4
chr3	184742259	184766401	3125		24143	3	SG11360001_257864010023_S001_CGH_1105_Oct12_1_2
chr3	184742259	184766401		3125	24143	3	SG11360001_257864010014_S001_CGH_1105_Oct12_2_4
chr3	184766401	186330999	3125		1564599	10	SG11360001_257864010023_S001_CGH_1105_Oct12_1_2
chr3	186330999	186333421	6.25		2423	3	SG11360001_257864010023_S001_CGH_1105_Oct12_1_2, SG11360001_257864010014_S001_CGH_1105_Oct12_2_4
chr3	186333421	186337858	9375		4438	15	SG11360001_257864010014_S001_CGH_1105_Oct12_2_4, SG11360001_257864010023_S001_CGH_1105_Oct12_1_2, SG11360001_257864010025_S001_CGH_1105_Oct12_2_3
chr3	186337858	188889997	6.25		2552140	54	SG11360001_257864010023_S001_CGH_1105_Oct12_1_2, SG11360001_257864010025_S001_CGH_1105_Oct12_2_3
chr3	188889997	191888204	3125		2998208	26	SG11360001_257864010023_S001_CGH_1105_Oct12_1_2
chr3	191888204	192078405	6.25		190202	10	SG11360001_257864010026_S001_CGH_1105_Oct12_1_1, SG11360001_257864010023_S001_CGH_1105_Oct12_1_2
chr3	192078405	197402321	3125		5323917	46	SG11360001_257864010023_S001_CGH_1105_Oct12_1_2
chr3	197402395	197423940	12.5		21546	34	SG11360001_257864010014_S001_CGH_1105_Oct12_2_4, SG11360001_257864010023_S001_CGH_1105_Oct12_1_2, SG11360001_257864010027_S001_CGH_1105_Oct12_2_4, SG11360001_257864010025_S001_CGH_1105_Oct12_2_2
chr3	197423940	197431911	6.25		7972	16	SG11360001_257864010023_S001_CGH_1105_Oct12_1_2, SG11360001_257864010025_S001_CGH_1105_Oct12_2_2
chr3	197431911	197444854	3125		12944	4	SG11360001_257864010023_S001_CGH_1105_Oct12_1_2
chr3	197463476	197463783	18.75		308	3	SG11360001_257864010012_S001_CGH_1105_Oct12_1_1, SG11360001_257864010011_S001_CGH_1105_Oct12_2_4, SG11360001_257864010023_S001_CGH_1105_Oct12_1_2, SG11360001_257864010012_S001_CGH_1105_Oct12_1_2, SG11360001_257864010026_S001_CGH_1105_Oct12_1_4, SG11360001_257864010012_S001_CGH_1105_Oct12_1_3
chr3	197463476	197463783		3125	308	3	SG11360001_257864010011_S001_CGH_1105_Oct12_1_2
chr3	197463783	197476632	18.75		12850	3	SG11360001_257864010012_S001_CGH_1105_Oct12_1_1, SG11360001_257864010023_S001_CGH_1105_Oct12_1_2, SG11360001_257864010011_S001_CGH_1105_Oct12_2_4, SG11360001_257864010012_S001_CGH_1105_Oct12_1_2, SG11360001_257864010026_S001_CGH_1105_Oct12_1_4, SG11360001_257864010012_S001_CGH_1105_Oct12_1_3
chr4	843260	844871	28125		1612	6	SG11360001_257864010012_S001_CGH_1105_Oct12_1_1, SG11360001_257864010023_S001_CGH_1105_Oct12_1_2, SG11360001_257864010012_S001_CGH_1105_Oct12_1_2, SG11360001_257864010025_S001_CGH_1105_Oct12_2_4, SG11360001_257864010027_S001_CGH_1105_Oct12_2_4, SG11360001_257864010025_S001_CGH_1105_Oct12_2_3, SG11360001_257864010013_S001_CGH_1105_Oct12_1_1, SG11360001_257864010026_S001_CGH_1105_Oct12_1_4, SG11360…
chr4	844871	858879	25		14009	7	SG11360001_257864010012_S001_CGH_1105_Oct12_1_1, SG11360001_257864010023_S001_CGH_1105_Oct12_1_2, SG11360001_257864010012_S001_CGH_1105_Oct12_1_2, SG11360001_257864010025_S001_CGH_1105_Oct12_2_3, SG11360001_257864010027_S001_CGH_1105_Oct12_2_4, SG11360001_257864010025_S001_CGH_1105_Oct12_2_4, SG11360001_257864010026_S001_CGH_1105_Oct12_1_4, SG11360001_257864010012_S001_CGH_1105_Oct12_1_3
chr4	858879	887654	28125		28776	46	SG11360001_257864010012_S001_CGH_1105_Oct12_1_1, SG11360001_257864010023_S001_CGH_1105_Oct12_1_2, SG11360001_257864010012_S001_CGH_1105_Oct12_1_2, SG11360001_257864010025_S001_CGH_1105_Oct12_2_4, SG11360001_257864010027_S001_CGH_1105_Oct12_2_4, SG11360001_257864010025_S001_CGH_1105_Oct12_2_3, SG11360001_257864010026_S001_CGH_1105_Oct12_1_4, SG11360001_257864010012_S001_CGH_1105_Oct12_1_3, SG11360…
chr4	887654	905502	25		17849	11	SG11360001_257864010012_S001_CGH_1105_Oct12_1_1, SG11360001_257864010023_S001_CGH_1105_Oct12_1_2, SG11360001_257864010012_S001_CGH_1105_Oct12_1_2, SG11360001_257864010025_S001_CGH_1105_Oct12_2_3, SG11360001_257864010027_S001_CGH_1105_Oct12_2_4, SG11360001_257864010025_S001_CGH_1105_Oct12_2_4, SG11360001_257864010026_S001_CGH_1105_Oct12_1_4, SG11360001_257864010012_S001_CGH_1105_Oct12_1_3
chr4	905502	907394	21875		1893	7	SG11360001_257864010012_S001_CGH_1105_Oct12_1_1, SG11360001_257864010023_S001_CGH_1105_Oct12_1_2, SG11360001_257864010012_S001_CGH_1105_Oct12_1_2, SG11360001_257864010025_S001_CGH_1105_Oct12_2_4, SG11360001_257864010027_S001_CGH_1105_Oct12_2_4, SG11360001_257864010025_S001_CGH_1105_Oct12_2_3, SG11360001_257864010012_S001_CGH_1105_Oct12_1_3
chr4	905503	907394		6.25	1892	6	SG11360001_257864010026_S001_CGH_1105_Oct12_2_2, SG11360001_257864010026_S001_CGH_1105_Oct12_1_4
chr4	907395	925781	25		18387	3	SG11360001_257864010012_S001_CGH_1105_Oct12_1_1, SG11360001_257864010023_S001_CGH_1105_Oct12_1_2, SG11360001_257864010012_S001_CGH_1105_Oct12_1_2, SG11360001_257864010025_S001_CGH_1105_Oct12_2_3, SG11360001_257864010027_S001_CGH_1105_Oct12_2_4, SG11360001_257864010025_S001_CGH_1105_Oct12_2_4, SG11360001_257864010026_S001_CGH_1105_Oct12_1_4, SG11360001_257864010012_S001_CGH_1105_Oct12_1_3
chr4	907395	925781		3125	18387	3	SG11360001_257864010026_S001_CGH_1105_Oct12_2_2
chr4	925781	926138	25		358	3	SG11360001_257864010012_S001_CGH_1105_Oct12_1_1, SG11360001_257864010023_S001_CGH_1105_Oct12_1_2, SG11360001_257864010012_S001_CGH_1105_Oct12_1_2, SG11360001_257864010025_S001_CGH_1105_Oct12_2_4, SG11360001_257864010027_S001_CGH_1105_Oct12_2_4, SG11360001_257864010025_S001_CGH_1105_Oct12_2_3, SG11360001_257864010026_S001_CGH_1105_Oct12_1_4, SG11360001_257864010012_S001_CGH_1105_Oct12_1_3
chr4	925781	926138		9375	358	3	SG11360001_257864010011_S001_CGH_1105_Oct12_1_2, SG11360001_257864010025_S001_CGH_1105_Oct12_2_2, SG11360001_257864010026_S001_CGH_1105_Oct12_2_2
chr4	926138	955544	25		29407	7	SG11360001_257864010012_S001_CGH_1105_Oct12_1_1, SG11360001_257864010023_S001_CGH_1105_Oct12_1_2, SG11360001_257864010012_S001_CGH_1105_Oct12_1_2, SG11360001_257864010025_S001_CGH_1105_Oct12_2_3, SG11360001_257864010027_S001_CGH_1105_Oct12_2_4, SG11360001_257864010025_S001_CGH_1105_Oct12_2_4, SG11360001_257864010026_S001_CGH_1105_Oct12_1_4, SG11360001_257864010012_S001_CGH_1105_Oct12_1_3
chr4	926138	955544		3125	29407	7	SG11360001_257864010026_S001_CGH_1105_Oct12_2_2
chr4	955545	956200	21875		656	3	SG11360001_257864010012_S001_CGH_1105_Oct12_1_1, SG11360001_257864010023_S001_CGH_1105_Oct12_1_2, SG11360001_257864010012_S001_CGH_1105_Oct12_1_2, SG11360001_257864010025_S001_CGH_1105_Oct12_2_3, SG11360001_257864010027_S001_CGH_1105_Oct12_2_4, SG11360001_257864010025_S001_CGH_1105_Oct12_2_4, SG11360001_257864010012_S001_CGH_1105_Oct12_1_3
chr4	955545	956200		6.25	656	3	SG11360001_257864010026_S001_CGH_1105_Oct12_2_2, SG11360001_257864010026_S001_CGH_1105_Oct12_1_4
chr4	956432	957076	28125		645	5	SG11360001_257864010012_S001_CGH_1105_Oct12_1_1, SG11360001_257864010023_S001_CGH_1105_Oct12_1_2, SG11360001_257864010012_S001_CGH_1105_Oct12_1_2, SG11360001_257864010025_S001_CGH_1105_Oct12_2_3, SG11360001_257864010027_S001_CGH_1105_Oct12_2_4, SG11360001_257864010025_S001_CGH_1105_Oct12_2_4, SG11360001_257864010026_S001_CGH_1105_Oct12_1_4, SG11360001_257864010012_S001_CGH_1105_Oct12_1_3, SG11360…
chr4	957076	967070	31.25		9995	34	SG11360001_257864010012_S001_CGH_1105_Oct12_1_1, SG11360001_257864010023_S001_CGH_1105_Oct12_1_2, SG11360001_257864010012_S001_CGH_1105_Oct12_1_2, SG11360001_257864010025_S001_CGH_1105_Oct12_2_4, SG11360001_257864010027_S001_CGH_1105_Oct12_2_4, SG11360001_257864010025_S001_CGH_1105_Oct12_2_3, SG11360001_257864010026_S001_CGH_1105_Oct12_1_4, SG11360001_257864010012_S001_CGH_1105_Oct12_1_3, SG11360…
chr4	1149383	1600439	18.75		451057	3	SG11360001_257864010012_S001_CGH_1105_Oct12_1_1, SG11360001_257864010023_S001_CGH_1105_Oct12_1_2, SG11360001_257864010025_S001_CGH_1105_Oct12_2_4, SG11360001_257864010027_S001_CGH_1105_Oct12_2_4, SG11360001_257864010025_S001_CGH_1105_Oct12_2_3, SG11360001_257864010026_S001_CGH_1105_Oct12_2_3
chr4	1600439	3509345	15625		1908907	9	SG11360001_257864010012_S001_CGH_1105_Oct12_1_1, SG11360001_257864010023_S001_CGH_1105_Oct12_1_2, SG11360001_257864010025_S001_CGH_1105_Oct12_2_4, SG11360001_257864010027_S001_CGH_1105_Oct12_2_4, SG11360001_257864010025_S001_CGH_1105_Oct12_2_3
chr4	1600439	3509345		9375	1908907	9	SG11360001_257864010012_S001_CGH_1105_Oct12_1_2, SG11360001_257864010026_S001_CGH_1105_Oct12_1_4, SG11360001_257864010012_S001_CGH_1105_Oct12_1_3
chr4	3509346	3534004	25		24659	23	SG11360001_257864010012_S001_CGH_1105_Oct12_1_1, SG11360001_257864010023_S001_CGH_1105_Oct12_1_2, SG11360001_257864010012_S001_CGH_1105_Oct12_1_2, SG11360001_257864010025_S001_CGH_1105_Oct12_2_4, SG11360001_257864010027_S001_CGH_1105_Oct12_2_4, SG11360001_257864010025_S001_CGH_1105_Oct12_2_3, SG11360001_257864010026_S001_CGH_1105_Oct12_1_4, SG11360001_257864010012_S001_CGH_1105_Oct12_1_3
chr4	3533660	3534004		3125	345	4	SG11360001_257864010011_S001_CGH_1105_Oct12_1_2
chr4	3534004	6290617	25		2756614	20	SG11360001_257864010012_S001_CGH_1105_Oct12_1_1, SG11360001_257864010023_S001_CGH_1105_Oct12_1_2, SG11360001_257864010012_S001_CGH_1105_Oct12_1_2, SG11360001_257864010025_S001_CGH_1105_Oct12_2_4, SG11360001_257864010027_S001_CGH_1105_Oct12_2_4, SG11360001_257864010025_S001_CGH_1105_Oct12_2_3, SG11360001_257864010026_S001_CGH_1105_Oct12_1_4, SG11360001_257864010012_S001_CGH_1105_Oct12_1_3
chr4	6290617	6303127	28125		12511	13	SG11360001_257864010012_S001_CGH_1105_Oct12_1_1, SG11360001_257864010023_S001_CGH_1105_Oct12_1_2, SG11360001_257864010014_S001_CGH_1105_Oct12_2_4, SG11360001_257864010012_S001_CGH_1105_Oct12_1_2, SG11360001_257864010025_S001_CGH_1105_Oct12_2_3, SG11360001_257864010027_S001_CGH_1105_Oct12_2_4, SG11360001_257864010025_S001_CGH_1105_Oct12_2_4, SG11360001_257864010026_S001_CGH_1105_Oct12_1_4, SG11360…
chr4	6303127	8621317	25		2318191	41	SG11360001_257864010012_S001_CGH_1105_Oct12_1_1, SG11360001_257864010023_S001_CGH_1105_Oct12_1_2, SG11360001_257864010012_S001_CGH_1105_Oct12_1_2, SG11360001_257864010025_S001_CGH_1105_Oct12_2_4, SG11360001_257864010027_S001_CGH_1105_Oct12_2_4, SG11360001_257864010025_S001_CGH_1105_Oct12_2_3, SG11360001_257864010026_S001_CGH_1105_Oct12_1_4, SG11360001_257864010012_S001_CGH_1105_Oct12_1_3
chr4	9432839	9784730	15625		351892	3	SG11360001_257864010012_S001_CGH_1105_Oct12_1_1, SG11360001_257864010023_S001_CGH_1105_Oct12_1_2, SG11360001_257864010025_S001_CGH_1105_Oct12_2_4, SG11360001_257864010026_S001_CGH_1105_Oct12_1_4, SG11360001_257864010012_S001_CGH_1105_Oct12_1_3
chr4	9785385	10451450	9375		666066	3	SG11360001_257864010012_S001_CGH_1105_Oct12_1_1, SG11360001_257864010023_S001_CGH_1105_Oct12_1_2, SG11360001_257864010012_S001_CGH_1105_Oct12_1_3
chr4	10451450	15659599	6.25		5208150	18	SG11360001_257864010012_S001_CGH_1105_Oct12_1_1, SG11360001_257864010012_S001_CGH_1105_Oct12_1_3
chr4	15659599	15704771	18.75		45173	4	SG11360001_257864010012_S001_CGH_1105_Oct12_1_1, SG11360001_257864010023_S001_CGH_1105_Oct12_1_2, SG11360001_257864010012_S001_CGH_1105_Oct12_1_2, SG11360001_257864010025_S001_CGH_1105_Oct12_2_4, SG11360001_257864010026_S001_CGH_1105_Oct12_1_4, SG11360001_257864010012_S001_CGH_1105_Oct12_1_3
chr4	15704771	15709154	15625		4384	5	SG11360001_257864010012_S001_CGH_1105_Oct12_1_1, SG11360001_257864010023_S001_CGH_1105_Oct12_1_2, SG11360001_257864010012_S001_CGH_1105_Oct12_1_2, SG11360001_257864010025_S001_CGH_1105_Oct12_2_4, SG11360001_257864010012_S001_CGH_1105_Oct12_1_3
chr4	20751367	23458442	12.5		2707076	9	SG11360001_257864010026_S001_CGH_1105_Oct12_1_1, SG11360001_257864010013_S001_CGH_1105_Oct12_1_1, SG11360001_257864010027_S001_CGH_1105_Oct12_2_4, SG11360001_257864010026_S001_CGH_1105_Oct12_2_4
chr4	23458442	23814548	15625		356107	14	SG11360001_257864010026_S001_CGH_1105_Oct12_1_1, SG11360001_257864010027_S001_CGH_1105_Oct12_2_4, SG11360001_257864010013_S001_CGH_1105_Oct12_1_1, SG11360001_257864010026_S001_CGH_1105_Oct12_2_4, SG11360001_257864010025_S001_CGH_1105_Oct12_2_2
chr4	23814548	23891711	12.5		77164	20	SG11360001_257864010013_S001_CGH_1105_Oct12_1_1, SG11360001_257864010027_S001_CGH_1105_Oct12_2_4, SG11360001_257864010026_S001_CGH_1105_Oct12_2_4, SG11360001_257864010025_S001_CGH_1105_Oct12_2_2
chr4	23891711	26483012	3125		2591302	11	SG11360001_257864010027_S001_CGH_1105_Oct12_2_4
chr4	26483295	26491128	9375		7834	11	SG11360001_257864010023_S001_CGH_1105_Oct12_1_2, SG11360001_257864010027_S001_CGH_1105_Oct12_2_4, SG11360001_257864010025_S001_CGH_1105_Oct12_2_4
chr4	39301921	39322193		3125	20273	27	SG11360001_257864010012_S001_CGH_1105_Oct12_1_3
chr4	39322193	39353161		6.25	30969	23	SG11360001_257864010012_S001_CGH_1105_Oct12_1_3, SG11360001_257864010025_S001_CGH_1105_Oct12_2_3
chr4	40832412	41145177	3125		312766	37	SG11360001_257864010023_S001_CGH_1105_Oct12_1_2
chr4	41258826	41259802	28125		977	9	SG11360001_257864010012_S001_CGH_1105_Oct12_1_1, SG11360001_257864010010_S001_CGH_1105_Oct12_1_1, SG11360001_257864010011_S001_CGH_1105_Oct12_2_4, SG11360001_257864010023_S001_CGH_1105_Oct12_1_2, SG11360001_257864010012_S001_CGH_1105_Oct12_1_2, SG11360001_257864010025_S001_CGH_1105_Oct12_2_4, SG11360001_257864010025_S001_CGH_1105_Oct12_2_3, SG11360001_257864010026_S001_CGH_1105_Oct12_1_4, SG11360…
chr4	41258826	41259802		6.25	977	9	SG11360001_257864010011_S001_CGH_1105_Oct12_1_2, SG11360001_257864010025_S001_CGH_1105_Oct12_2_2
chr4	41262669	41700207	6.25		437539	16	SG11360001_257864010023_S001_CGH_1105_Oct12_1_2, SG11360001_257864010025_S001_CGH_1105_Oct12_2_4
chr4	41700207	41748255	15625		48049	4	SG11360001_257864010023_S001_CGH_1105_Oct12_1_2, SG11360001_257864010010_S001_CGH_1105_Oct12_1_1, SG11360001_257864010025_S001_CGH_1105_Oct12_2_4, SG11360001_257864010023_S001_CGH_1105_Oct12_1_1, SG11360001_257864010028_S001_CGH_1105_Oct12_1_4
chr4	41748255	41750832	6.25		2578	5	SG11360001_257864010023_S001_CGH_1105_Oct12_1_2, SG11360001_257864010025_S001_CGH_1105_Oct12_2_4
chr4	41750943	42107128		3125	356186	3	SG11360001_257864010010_S001_CGH_1105_Oct12_2_4
chr4	55953827	55955054	6.25		1228	3	SG11360001_257864010026_S001_CGH_1105_Oct12_2_4, SG11360001_257864010025_S001_CGH_1105_Oct12_2_2
chr4	55955054	55962575	9375		7522	21	SG11360001_257864010026_S001_CGH_1105_Oct12_1_1, SG11360001_257864010026_S001_CGH_1105_Oct12_2_4, SG11360001_257864010025_S001_CGH_1105_Oct12_2_2
chr4	55962575	55972987	3125		10413	25	SG11360001_257864010025_S001_CGH_1105_Oct12_2_2
chr4	55972987	55974079	6.25		1093	4	SG11360001_257864010025_S001_CGH_1105_Oct12_2_4, SG11360001_257864010025_S001_CGH_1105_Oct12_2_2
chr4	55974079	55976973	3125		2895	5	SG11360001_257864010025_S001_CGH_1105_Oct12_2_2
chr4	55991489	56262321	25		270833	4	SG11360001_257864010012_S001_CGH_1105_Oct12_1_1, SG11360001_257864010023_S001_CGH_1105_Oct12_1_2, SG11360001_257864010011_S001_CGH_1105_Oct12_2_4, SG11360001_257864010012_S001_CGH_1105_Oct12_1_2, SG11360001_257864010025_S001_CGH_1105_Oct12_2_4, SG11360001_257864010025_S001_CGH_1105_Oct12_2_3, SG11360001_257864010026_S001_CGH_1105_Oct12_1_4, SG11360001_257864010012_S001_CGH_1105_Oct12_1_3
chr4	56814924	56815217	21875		294	3	SG11360001_257864010012_S001_CGH_1105_Oct12_1_1, SG11360001_257864010023_S001_CGH_1105_Oct12_1_2, SG11360001_257864010011_S001_CGH_1105_Oct12_2_4, SG11360001_257864010012_S001_CGH_1105_Oct12_1_2, SG11360001_257864010025_S001_CGH_1105_Oct12_2_4, SG11360001_257864010026_S001_CGH_1105_Oct12_1_4, SG11360001_257864010012_S001_CGH_1105_Oct12_1_3
chr4	56815217	56818423	3125		3207	3	SG11360001_257864010025_S001_CGH_1105_Oct12_2_4
chr4	56874500	56874574	3125		75	3	SG11360001_257864010013_S001_CGH_1105_Oct12_1_1
chr4	74283280	74285108		3125	1829	6	SG11360001_257864010028_S001_CGH_1105_Oct12_1_4
chr4	74285108	74286943		6.25	1836	8	SG11360001_257864010023_S001_CGH_1105_Oct12_1_2, SG11360001_257864010028_S001_CGH_1105_Oct12_1_4
chr4	74286943	74606336		3125	319394	4	SG11360001_257864010028_S001_CGH_1105_Oct12_1_4
chr4	74606336	74607268	12.5		933	3	SG11360001_257864010026_S001_CGH_1105_Oct12_1_1, SG11360001_257864010014_S001_CGH_1105_Oct12_2_4, SG11360001_257864010027_S001_CGH_1105_Oct12_2_4, SG11360001_257864010010_S001_CGH_1105_Oct12_2_2
chr4	74606336	74607268		3125	933	3	SG11360001_257864010028_S001_CGH_1105_Oct12_1_4
chr4	74607268	75106637		3125	499370	11	SG11360001_257864010028_S001_CGH_1105_Oct12_1_4
chr4	77134569	77134623	6.25		55	3	SG11360001_257864010023_S001_CGH_1105_Oct12_1_2, SG11360001_257864010026_S001_CGH_1105_Oct12_1_4
chr4	77134659	77135025	18.75		367	3	SG11360001_257864010012_S001_CGH_1105_Oct12_1_1, SG11360001_257864010023_S001_CGH_1105_Oct12_1_2, SG11360001_257864010012_S001_CGH_1105_Oct12_1_2, SG11360001_257864010025_S001_CGH_1105_Oct12_2_4, SG11360001_257864010026_S001_CGH_1105_Oct12_1_4, SG11360001_257864010012_S001_CGH_1105_Oct12_1_3
chr4	83294589	83295074	9375		486	3	SG11360001_257864010023_S001_CGH_1105_Oct12_1_2, SG11360001_257864010010_S001_CGH_1105_Oct12_1_1, SG11360001_257864010026_S001_CGH_1105_Oct12_1_4
chr4	84205615	84206008	15625		394	3	SG11360001_257864010012_S001_CGH_1105_Oct12_1_1, SG11360001_257864010023_S001_CGH_1105_Oct12_1_2, SG11360001_257864010012_S001_CGH_1105_Oct12_1_2, SG11360001_257864010026_S001_CGH_1105_Oct12_1_4, SG11360001_257864010012_S001_CGH_1105_Oct12_1_3
chr4	84205615	84206008		3125	394	3	SG11360001_257864010025_S001_CGH_1105_Oct12_2_2
chr4	90228716	90229095	18.75		380	3	SG11360001_257864010012_S001_CGH_1105_Oct12_1_1, SG11360001_257864010012_S001_CGH_1105_Oct12_1_2, SG11360001_257864010025_S001_CGH_1105_Oct12_2_3, SG11360001_257864010025_S001_CGH_1105_Oct12_2_4, SG11360001_257864010026_S001_CGH_1105_Oct12_1_4, SG11360001_257864010012_S001_CGH_1105_Oct12_1_3
chr4	90816691	90875438		3125	58748	22	SG11360001_257864010023_S001_CGH_1105_Oct12_1_2
chr4	94006199	96123863	3125		2117665	60	SG11360001_257864010026_S001_CGH_1105_Oct12_1_1
chr4	96123863	96470240	9375		346378	37	SG11360001_257864010026_S001_CGH_1105_Oct12_1_1, SG11360001_257864010012_S001_CGH_1105_Oct12_1_2, SG11360001_257864010026_S001_CGH_1105_Oct12_1_4
chr4	96470240	97313600	3125		843361	3	SG11360001_257864010026_S001_CGH_1105_Oct12_1_1
chr4	101946639	101961850	3125		15212	10	SG11360001_257864010027_S001_CGH_1105_Oct12_2_2
chr4	102004276	102268216	3125		263941	21	SG11360001_257864010028_S001_CGH_1105_Oct12_1_4
chr4	102268396	103422427	3125		1154032	4	SG11360001_257864010026_S001_CGH_1105_Oct12_1_4
chr4	103422427	103422921	9375		495	5	SG11360001_257864010023_S001_CGH_1105_Oct12_1_2, SG11360001_257864010025_S001_CGH_1105_Oct12_2_4, SG11360001_257864010026_S001_CGH_1105_Oct12_1_4
chr4	103446549	103454966		6.25	8418	7	SG11360001_257864010023_S001_CGH_1105_Oct12_1_2, SG11360001_257864010026_S001_CGH_1105_Oct12_1_4
chr4	103454966	103459195		3125	4230	5	SG11360001_257864010023_S001_CGH_1105_Oct12_1_2
chr4	108852999	108853306	3125		308	3	SG11360001_257864010023_S001_CGH_1105_Oct12_1_2
chr4	109741117	109745192	3125		4076	3	SG11360001_257864010026_S001_CGH_1105_Oct12_2_4
chr4	109745192	109746408	6.25		1217	5	SG11360001_257864010026_S001_CGH_1105_Oct12_1_1, SG11360001_257864010026_S001_CGH_1105_Oct12_2_4
chr4	109746408	109748397	9375		1990	3	SG11360001_257864010026_S001_CGH_1105_Oct12_1_1, SG11360001_257864010014_S001_CGH_1105_Oct12_2_4, SG11360001_257864010026_S001_CGH_1105_Oct12_2_4
chr4	110221618	110223780	6.25		2163	6	SG11360001_257864010023_S001_CGH_1105_Oct12_1_2, SG11360001_257864010025_S001_CGH_1105_Oct12_2_4
chr4	110223780	110624412	3125		400633	20	SG11360001_257864010025_S001_CGH_1105_Oct12_2_4
chr4	110624412	110624721	18.75		310	5	SG11360001_257864010012_S001_CGH_1105_Oct12_1_1, SG11360001_257864010023_S001_CGH_1105_Oct12_1_2, SG11360001_257864010012_S001_CGH_1105_Oct12_1_2, SG11360001_257864010025_S001_CGH_1105_Oct12_2_4, SG11360001_257864010026_S001_CGH_1105_Oct12_1_4, SG11360001_257864010012_S001_CGH_1105_Oct12_1_3
chr4	122617655	122618047	6.25		393	4	SG11360001_257864010023_S001_CGH_1105_Oct12_1_2, SG11360001_257864010025_S001_CGH_1105_Oct12_2_4
chr4	123377215	123377568	6.25		354	5	SG11360001_257864010026_S001_CGH_1105_Oct12_1_1, SG11360001_257864010010_S001_CGH_1105_Oct12_2_2
chr4	148896783	154477509		3125	5580727	18	SG11360001_257864010010_S001_CGH_1105_Oct12_1_1
chr4	155661880	155665112	9375		3233	4	SG11360001_257864010012_S001_CGH_1105_Oct12_1_1, SG11360001_257864010012_S001_CGH_1105_Oct12_1_2, SG11360001_257864010025_S001_CGH_1105_Oct12_2_4
chr4	155665112	155666038	18.75		927	6	SG11360001_257864010012_S001_CGH_1105_Oct12_1_1, SG11360001_257864010023_S001_CGH_1105_Oct12_1_2, SG11360001_257864010012_S001_CGH_1105_Oct12_1_2, SG11360001_257864010025_S001_CGH_1105_Oct12_2_4, SG11360001_257864010026_S001_CGH_1105_Oct12_1_4, SG11360001_257864010012_S001_CGH_1105_Oct12_1_3
chr4	166033288	166385567	3125		352280	4	SG11360001_257864010025_S001_CGH_1105_Oct12_2_4
chr4	166385567	166403494	6.25		17928	8	SG11360001_257864010025_S001_CGH_1105_Oct12_2_4, SG11360001_257864010027_S001_CGH_1105_Oct12_2_4
chr4	166403494	166408704	9375		5211	6	SG11360001_257864010014_S001_CGH_1105_Oct12_2_4, SG11360001_257864010027_S001_CGH_1105_Oct12_2_4, SG11360001_257864010025_S001_CGH_1105_Oct12_2_4
chr4	166416650	169761605		3125	3344956	19	SG11360001_257864010023_S001_CGH_1105_Oct12_1_2
chr4	169761605	170314612		12.5	553008	3	SG11360001_257864010023_S001_CGH_1105_Oct12_1_2, SG11360001_257864010026_S001_CGH_1105_Oct12_1_4, SG11360001_257864010023_S001_CGH_1105_Oct12_1_1, SG11360001_257864010028_S001_CGH_1105_Oct12_1_4
chr4	170314612	170458692		15625	144081	48	SG11360001_257864010023_S001_CGH_1105_Oct12_1_2, SG11360001_257864010023_S001_CGH_1105_Oct12_1_1, SG11360001_257864010026_S001_CGH_1105_Oct12_1_4, SG11360001_257864010028_S001_CGH_1105_Oct12_1_4, SG11360001_257864010012_S001_CGH_1105_Oct12_1_3
chr4	170458692	170476994		21875	18303	7	SG11360001_257864010023_S001_CGH_1105_Oct12_1_2, SG11360001_257864010027_S001_CGH_1105_Oct12_2_4, SG11360001_257864010026_S001_CGH_1105_Oct12_1_4, SG11360001_257864010023_S001_CGH_1105_Oct12_1_1, SG11360001_257864010028_S001_CGH_1105_Oct12_1_4, SG11360001_257864010012_S001_CGH_1105_Oct12_1_3, SG11360001_257864010014_S001_CGH_1105_Oct12_2_4
chr4	170476994	170477212	3125		219	4	SG11360001_257864010010_S001_CGH_1105_Oct12_2_1
chr4	170476994	170510635		21875	33642	27	SG11360001_257864010027_S001_CGH_1105_Oct12_2_4, SG11360001_257864010023_S001_CGH_1105_Oct12_1_2, SG11360001_257864010023_S001_CGH_1105_Oct12_1_1, SG11360001_257864010026_S001_CGH_1105_Oct12_1_4, SG11360001_257864010028_S001_CGH_1105_Oct12_1_4, SG11360001_257864010014_S001_CGH_1105_Oct12_2_4, SG11360001_257864010012_S001_CGH_1105_Oct12_1_3
chr4	170510635	170523293		15625	12659	10	SG11360001_257864010027_S001_CGH_1105_Oct12_2_4, SG11360001_257864010023_S001_CGH_1105_Oct12_1_1, SG11360001_257864010026_S001_CGH_1105_Oct12_1_4, SG11360001_257864010014_S001_CGH_1105_Oct12_2_4, SG11360001_257864010012_S001_CGH_1105_Oct12_1_3
chr4	170523293	170523887		12.5	595	3	SG11360001_257864010027_S001_CGH_1105_Oct12_2_4, SG11360001_257864010026_S001_CGH_1105_Oct12_1_4, SG11360001_257864010023_S001_CGH_1105_Oct12_1_1, SG11360001_257864010014_S001_CGH_1105_Oct12_2_4
chr4	184580356	184580630	28125		275	5	SG11360001_257864010012_S001_CGH_1105_Oct12_1_1, SG11360001_257864010023_S001_CGH_1105_Oct12_1_2, SG11360001_257864010011_S001_CGH_1105_Oct12_2_4, SG11360001_257864010012_S001_CGH_1105_Oct12_1_2, SG11360001_257864010025_S001_CGH_1105_Oct12_2_3, SG11360001_257864010025_S001_CGH_1105_Oct12_2_4, SG11360001_257864010010_S001_CGH_1105_Oct12_1_4, SG11360001_257864010026_S001_CGH_1105_Oct12_1_4, SG11360…
chr4	184580630	184585254	3125		4625	3	SG11360001_257864010023_S001_CGH_1105_Oct12_1_2
chr4	184589121	184606445		3125	17325	30	SG11360001_257864010028_S001_CGH_1105_Oct12_1_4
chr4	185569581	185570527	12.5		947	4	SG11360001_257864010012_S001_CGH_1105_Oct12_1_1, SG11360001_257864010023_S001_CGH_1105_Oct12_1_2, SG11360001_257864010012_S001_CGH_1105_Oct12_1_2, SG11360001_257864010025_S001_CGH_1105_Oct12_2_4
chr4	185570527	185570612	15625		86	3	SG11360001_257864010012_S001_CGH_1105_Oct12_1_1, SG11360001_257864010023_S001_CGH_1105_Oct12_1_2, SG11360001_257864010012_S001_CGH_1105_Oct12_1_2, SG11360001_257864010025_S001_CGH_1105_Oct12_2_4, SG11360001_257864010026_S001_CGH_1105_Oct12_1_4
chr5	428336	1401079	6.25		972744	7	SG11360001_257864010023_S001_CGH_1105_Oct12_1_2, SG11360001_257864010025_S001_CGH_1105_Oct12_2_4
chr5	1401079	1401158	12.5		80	3	SG11360001_257864010023_S001_CGH_1105_Oct12_1_2, SG11360001_257864010012_S001_CGH_1105_Oct12_1_2, SG11360001_257864010025_S001_CGH_1105_Oct12_2_4, SG11360001_257864010012_S001_CGH_1105_Oct12_1_3
chr5	1401158	5140438	15625		3739281	51	SG11360001_257864010023_S001_CGH_1105_Oct12_1_2, SG11360001_257864010012_S001_CGH_1105_Oct12_1_2, SG11360001_257864010025_S001_CGH_1105_Oct12_2_4, SG11360001_257864010026_S001_CGH_1105_Oct12_1_4, SG11360001_257864010012_S001_CGH_1105_Oct12_1_3
chr5	5140438	5140922	28125		485	6	SG11360001_257864010012_S001_CGH_1105_Oct12_1_1, SG11360001_257864010023_S001_CGH_1105_Oct12_1_2, SG11360001_257864010011_S001_CGH_1105_Oct12_2_4, SG11360001_257864010010_S001_CGH_1105_Oct12_1_1, SG11360001_257864010012_S001_CGH_1105_Oct12_1_2, SG11360001_257864010025_S001_CGH_1105_Oct12_2_4, SG11360001_257864010026_S001_CGH_1105_Oct12_1_4, SG11360001_257864010012_S001_CGH_1105_Oct12_1_3, SG11360…
chr5	5140438	5140922		3125	485	6	SG11360001_257864010011_S001_CGH_1105_Oct12_1_2
chr5	5146329	5200145	15625		53817	17	SG11360001_257864010023_S001_CGH_1105_Oct12_1_2, SG11360001_257864010012_S001_CGH_1105_Oct12_1_2, SG11360001_257864010025_S001_CGH_1105_Oct12_2_4, SG11360001_257864010026_S001_CGH_1105_Oct12_1_4, SG11360001_257864010012_S001_CGH_1105_Oct12_1_3
chr5	5200145	5209431	18.75		9287	6	SG11360001_257864010026_S001_CGH_1105_Oct12_1_1, SG11360001_257864010023_S001_CGH_1105_Oct12_1_2, SG11360001_257864010012_S001_CGH_1105_Oct12_1_2, SG11360001_257864010025_S001_CGH_1105_Oct12_2_4, SG11360001_257864010026_S001_CGH_1105_Oct12_1_4, SG11360001_257864010012_S001_CGH_1105_Oct12_1_3
chr5	5209431	5235185	15625		25755	8	SG11360001_257864010023_S001_CGH_1105_Oct12_1_2, SG11360001_257864010012_S001_CGH_1105_Oct12_1_2, SG11360001_257864010025_S001_CGH_1105_Oct12_2_4, SG11360001_257864010026_S001_CGH_1105_Oct12_1_4, SG11360001_257864010012_S001_CGH_1105_Oct12_1_3
chr5	5235185	5263021	18.75		27837	17	SG11360001_257864010023_S001_CGH_1105_Oct12_1_2, SG11360001_257864010012_S001_CGH_1105_Oct12_1_2, SG11360001_257864010025_S001_CGH_1105_Oct12_2_4, SG11360001_257864010013_S001_CGH_1105_Oct12_1_1, SG11360001_257864010026_S001_CGH_1105_Oct12_1_4, SG11360001_257864010012_S001_CGH_1105_Oct12_1_3
chr5	5263021	9044435	15625		3781415	28	SG11360001_257864010023_S001_CGH_1105_Oct12_1_2, SG11360001_257864010012_S001_CGH_1105_Oct12_1_2, SG11360001_257864010025_S001_CGH_1105_Oct12_2_4, SG11360001_257864010026_S001_CGH_1105_Oct12_1_4, SG11360001_257864010012_S001_CGH_1105_Oct12_1_3
chr5	9044435	9154706	18.75		110272	34	SG11360001_257864010023_S001_CGH_1105_Oct12_1_2, SG11360001_257864010012_S001_CGH_1105_Oct12_1_2, SG11360001_257864010025_S001_CGH_1105_Oct12_2_4, SG11360001_257864010026_S001_CGH_1105_Oct12_1_4, SG11360001_257864010012_S001_CGH_1105_Oct12_1_3, SG11360001_257864010025_S001_CGH_1105_Oct12_2_2
chr5	9154706	9202340	15625		47635	9	SG11360001_257864010012_S001_CGH_1105_Oct12_1_2, SG11360001_257864010025_S001_CGH_1105_Oct12_2_4, SG11360001_257864010026_S001_CGH_1105_Oct12_1_4, SG11360001_257864010012_S001_CGH_1105_Oct12_1_3, SG11360001_257864010025_S001_CGH_1105_Oct12_2_2
chr5	9202340	9225061	12.5		22722	4	SG11360001_257864010012_S001_CGH_1105_Oct12_1_2, SG11360001_257864010025_S001_CGH_1105_Oct12_2_4, SG11360001_257864010026_S001_CGH_1105_Oct12_1_4, SG11360001_257864010012_S001_CGH_1105_Oct12_1_3
chr5	9225061	9471275	9375		246215	20	SG11360001_257864010025_S001_CGH_1105_Oct12_2_4, SG11360001_257864010026_S001_CGH_1105_Oct12_1_4, SG11360001_257864010012_S001_CGH_1105_Oct12_1_3
chr5	9471275	10251048	12.5		779774	11	SG11360001_257864010023_S001_CGH_1105_Oct12_1_2, SG11360001_257864010025_S001_CGH_1105_Oct12_2_4, SG11360001_257864010026_S001_CGH_1105_Oct12_1_4, SG11360001_257864010012_S001_CGH_1105_Oct12_1_3
chr5	10251048	10261116	6.25		10069	15	SG11360001_257864010023_S001_CGH_1105_Oct12_1_2, SG11360001_257864010025_S001_CGH_1105_Oct12_2_4
chr5	10261116	10265642	3125		4527	11	SG11360001_257864010025_S001_CGH_1105_Oct12_2_4
chr5	16616753	16617033	6.25		281	3	SG11360001_257864010023_S001_CGH_1105_Oct12_1_2, SG11360001_257864010025_S001_CGH_1105_Oct12_2_4
chr5	36609093	36679733	3125		70641	14	SG11360001_257864010026_S001_CGH_1105_Oct12_1_1
chr5	37824072	37834861	12.5		10790	4	SG11360001_257864010023_S001_CGH_1105_Oct12_1_2, SG11360001_257864010010_S001_CGH_1105_Oct12_1_1, SG11360001_257864010012_S001_CGH_1105_Oct12_1_2, SG11360001_257864010025_S001_CGH_1105_Oct12_2_4
chr5	37834861	37834984	21875		124	3	SG11360001_257864010012_S001_CGH_1105_Oct12_1_1, SG11360001_257864010010_S001_CGH_1105_Oct12_1_1, SG11360001_257864010023_S001_CGH_1105_Oct12_1_2, SG11360001_257864010012_S001_CGH_1105_Oct12_1_2, SG11360001_257864010025_S001_CGH_1105_Oct12_2_4, SG11360001_257864010026_S001_CGH_1105_Oct12_1_4, SG11360001_257864010012_S001_CGH_1105_Oct12_1_3
chr5	37834984	37839677	18.75		4694	9	SG11360001_257864010012_S001_CGH_1105_Oct12_1_1, SG11360001_257864010023_S001_CGH_1105_Oct12_1_2, SG11360001_257864010012_S001_CGH_1105_Oct12_1_2, SG11360001_257864010025_S001_CGH_1105_Oct12_2_4, SG11360001_257864010026_S001_CGH_1105_Oct12_1_4, SG11360001_257864010012_S001_CGH_1105_Oct12_1_3
chr5	39962973	40775437		9375	812465	27	SG11360001_257864010012_S001_CGH_1105_Oct12_1_1, SG11360001_257864010012_S001_CGH_1105_Oct12_1_2, SG11360001_257864010026_S001_CGH_1105_Oct12_1_4
chr5	40777716	42424429	3125		1646714	9	SG11360001_257864010026_S001_CGH_1105_Oct12_1_4
chr5	42424429	42425084	6.25		656	4	SG11360001_257864010025_S001_CGH_1105_Oct12_2_4, SG11360001_257864010026_S001_CGH_1105_Oct12_1_4
chr5	42425084	42425211	9375		128	3	SG11360001_257864010023_S001_CGH_1105_Oct12_1_2, SG11360001_257864010025_S001_CGH_1105_Oct12_2_4, SG11360001_257864010026_S001_CGH_1105_Oct12_1_4
chr5	42514392	42549653	6.25		35262	8	SG11360001_257864010026_S001_CGH_1105_Oct12_1_1, SG11360001_257864010026_S001_CGH_1105_Oct12_1_4
chr5	42549653	42565637	12.5		15985	7	SG11360001_257864010026_S001_CGH_1105_Oct12_1_1, SG11360001_257864010027_S001_CGH_1105_Oct12_2_4, SG11360001_257864010013_S001_CGH_1105_Oct12_1_1, SG11360001_257864010026_S001_CGH_1105_Oct12_1_4
chr5	42565637	42629082	9375		63446	4	SG11360001_257864010026_S001_CGH_1105_Oct12_1_1, SG11360001_257864010027_S001_CGH_1105_Oct12_2_4, SG11360001_257864010026_S001_CGH_1105_Oct12_1_4
chr5	42629082	42629326	21875		245	3	SG11360001_257864010026_S001_CGH_1105_Oct12_1_1, SG11360001_257864010012_S001_CGH_1105_Oct12_1_2, SG11360001_257864010027_S001_CGH_1105_Oct12_2_4, SG11360001_257864010026_S001_CGH_1105_Oct12_1_4, SG11360001_257864010012_S001_CGH_1105_Oct12_1_3, SG11360001_257864010027_S001_CGH_1105_Oct12_2_2, SG11360001_257864010011_S001_CGH_1105_Oct12_2_3
chr5	42629082	42629326		3125	245	3	SG11360001_257864010026_S001_CGH_1105_Oct12_2_2
chr5	42629326	42689077	6.25		59752	3	SG11360001_257864010026_S001_CGH_1105_Oct12_1_1, SG11360001_257864010026_S001_CGH_1105_Oct12_1_4
chr5	42689077	43292708	3125		603632	26	SG11360001_257864010026_S001_CGH_1105_Oct12_1_1
chr5	42695155	43292708		3125	597554	25	SG11360001_257864010023_S001_CGH_1105_Oct12_1_2
chr5	43292708	43294895		6.25	2188	9	SG11360001_257864010023_S001_CGH_1105_Oct12_1_2, SG11360001_257864010012_S001_CGH_1105_Oct12_1_3
chr5	43294895	43299141		3125	4247	14	SG11360001_257864010023_S001_CGH_1105_Oct12_1_2
chr5	58267314	58287856		3125	20543	24	SG11360001_257864010023_S001_CGH_1105_Oct12_1_2
chr5	58334825	58335315	15625		491	3	SG11360001_257864010012_S001_CGH_1105_Oct12_1_1, SG11360001_257864010012_S001_CGH_1105_Oct12_1_2, SG11360001_257864010025_S001_CGH_1105_Oct12_2_4, SG11360001_257864010026_S001_CGH_1105_Oct12_1_4, SG11360001_257864010012_S001_CGH_1105_Oct12_1_3
chr5	59064045	59189372	6.25		125328	7	SG11360001_257864010025_S001_CGH_1105_Oct12_2_4, SG11360001_257864010026_S001_CGH_1105_Oct12_1_4
chr5	59189372	59783794	3125		594423	9	SG11360001_257864010025_S001_CGH_1105_Oct12_2_4
chr5	59783794	59783869	21875		76	3	SG11360001_257864010011_S001_CGH_1105_Oct12_1_2, SG11360001_257864010014_S001_CGH_1105_Oct12_2_4, SG11360001_257864010025_S001_CGH_1105_Oct12_2_4, SG11360001_257864010027_S001_CGH_1105_Oct12_2_4, SG11360001_257864010013_S001_CGH_1105_Oct12_1_1, SG11360001_257864010027_S001_CGH_1105_Oct12_2_2, SG11360001_257864010025_S001_CGH_1105_Oct12_2_2
chr5	59783794	59783869		6.25	76	3	SG11360001_257864010026_S001_CGH_1105_Oct12_2_3, SG11360001_257864010028_S001_CGH_1105_Oct12_1_4
chr5	59783869	61601939	3125		1818071	7	SG11360001_257864010025_S001_CGH_1105_Oct12_2_4
chr5	61602073	61602365	25		293	5	SG11360001_257864010012_S001_CGH_1105_Oct12_1_1, SG11360001_257864010010_S001_CGH_1105_Oct12_1_1, SG11360001_257864010011_S001_CGH_1105_Oct12_2_4, SG11360001_257864010023_S001_CGH_1105_Oct12_1_2, SG11360001_257864010012_S001_CGH_1105_Oct12_1_2, SG11360001_257864010025_S001_CGH_1105_Oct12_2_4, SG11360001_257864010026_S001_CGH_1105_Oct12_1_4, SG11360001_257864010012_S001_CGH_1105_Oct12_1_3
chr5	61602073	61602365		3125	293	5	SG11360001_257864010025_S001_CGH_1105_Oct12_2_2
chr5	61602365	61604112	3125		1748	3	SG11360001_257864010025_S001_CGH_1105_Oct12_2_4
chr5	61604059	61645765		3125	41707	9	SG11360001_257864010012_S001_CGH_1105_Oct12_1_3
chr5	61645846	61676886		9375	31041	45	SG11360001_257864010023_S001_CGH_1105_Oct12_1_2, SG11360001_257864010023_S001_CGH_1105_Oct12_1_1, SG11360001_257864010012_S001_CGH_1105_Oct12_1_3
chr5	61676886	64623751		6.25	2946866	17	SG11360001_257864010023_S001_CGH_1105_Oct12_1_2, SG11360001_257864010023_S001_CGH_1105_Oct12_1_1
chr5	65271952	67332061	3125		2060110	10	SG11360001_257864010025_S001_CGH_1105_Oct12_2_4
chr5	67511644	67522203	9375		10560	3	SG11360001_257864010014_S001_CGH_1105_Oct12_2_4, SG11360001_257864010027_S001_CGH_1105_Oct12_2_4, SG11360001_257864010025_S001_CGH_1105_Oct12_2_4
chr5	67522203	67569922	12.5		47720	9	SG11360001_257864010014_S001_CGH_1105_Oct12_2_4, SG11360001_257864010025_S001_CGH_1105_Oct12_2_4, SG11360001_257864010027_S001_CGH_1105_Oct12_2_4, SG11360001_257864010013_S001_CGH_1105_Oct12_1_1
chr5	67569922	67586455	9375		16534	13	SG11360001_257864010013_S001_CGH_1105_Oct12_1_1, SG11360001_257864010027_S001_CGH_1105_Oct12_2_4, SG11360001_257864010025_S001_CGH_1105_Oct12_2_4
chr5	67586455	67588173	6.25		1719	4	SG11360001_257864010025_S001_CGH_1105_Oct12_2_4, SG11360001_257864010013_S001_CGH_1105_Oct12_1_1
chr5	67588173	67589102	9375		930	9	SG11360001_257864010026_S001_CGH_1105_Oct12_1_1, SG11360001_257864010013_S001_CGH_1105_Oct12_1_1, SG11360001_257864010025_S001_CGH_1105_Oct12_2_4
chr5	67589102	68911643	3125		1322542	24	SG11360001_257864010025_S001_CGH_1105_Oct12_2_4
chr5	69372317	70247951	9375		875635	6	SG11360001_257864010010_S001_CGH_1105_Oct12_1_1, SG11360001_257864010025_S001_CGH_1105_Oct12_2_4, SG11360001_257864010026_S001_CGH_1105_Oct12_2_3
chr5	69372317	70247951		18.75	875635	6	SG11360001_257864010013_S001_CGH_1105_Oct12_1_1, SG11360001_257864010027_S001_CGH_1105_Oct12_2_4, SG11360001_257864010023_S001_CGH_1105_Oct12_1_1, SG11360001_257864010010_S001_CGH_1105_Oct12_1_2, SG11360001_257864010012_S001_CGH_1105_Oct12_1_3, SG11360001_257864010014_S001_CGH_1105_Oct12_2_4
chr5	70307077	70309855	37.5		2779	7	SG11360001_257864010012_S001_CGH_1105_Oct12_1_1, SG11360001_257864010011_S001_CGH_1105_Oct12_1_2, SG11360001_257864010010_S001_CGH_1105_Oct12_2_4, SG11360001_257864010010_S001_CGH_1105_Oct12_1_1, SG11360001_257864010023_S001_CGH_1105_Oct12_1_2, SG11360001_257864010012_S001_CGH_1105_Oct12_1_2, SG11360001_257864010025_S001_CGH_1105_Oct12_2_4, SG11360001_257864010013_S001_CGH_1105_Oct12_1_1, SG11360…
chr5	72922133	72980738	6.25		58606	4	SG11360001_257864010012_S001_CGH_1105_Oct12_1_1, SG11360001_257864010012_S001_CGH_1105_Oct12_1_3
chr5	72980738	73076418	3125		95681	14	SG11360001_257864010012_S001_CGH_1105_Oct12_1_1
chr5	73076418	73090192	6.25		13775	4	SG11360001_257864010012_S001_CGH_1105_Oct12_1_1, SG11360001_257864010027_S001_CGH_1105_Oct12_2_4
chr5	73090192	73090344	9375		153	3	SG11360001_257864010012_S001_CGH_1105_Oct12_1_1, SG11360001_257864010027_S001_CGH_1105_Oct12_2_4, SG11360001_257864010026_S001_CGH_1105_Oct12_2_2
chr5	73168834	73169061	3125		228	3	SG11360001_257864010026_S001_CGH_1105_Oct12_1_1
chr5	73183375	73187971	3125		4597	5	SG11360001_257864010013_S001_CGH_1105_Oct12_1_1
chr5	73190206	73218966	3125		28761	19	SG11360001_257864010025_S001_CGH_1105_Oct12_2_4
chr5	73218966	73237559	6.25		18594	5	SG11360001_257864010026_S001_CGH_1105_Oct12_1_1, SG11360001_257864010025_S001_CGH_1105_Oct12_2_4
chr5	73237559	74633090	3125		1395532	8	SG11360001_257864010025_S001_CGH_1105_Oct12_2_4
chr5	74347749	74643058		3125	295310	17	SG11360001_257864010026_S001_CGH_1105_Oct12_1_1
chr5	78111435	78111897		15625	463	3	SG11360001_257864010010_S001_CGH_1105_Oct12_2_2, SG11360001_257864010012_S001_CGH_1105_Oct12_1_2, SG11360001_257864010010_S001_CGH_1105_Oct12_1_4, SG11360001_257864010011_S001_CGH_1105_Oct12_1_4, SG11360001_257864010010_S001_CGH_1105_Oct12_2_3
chr5	78135098	78135326	15625		229	3	SG11360001_257864010026_S001_CGH_1105_Oct12_1_1, SG11360001_257864010014_S001_CGH_1105_Oct12_2_4, SG11360001_257864010027_S001_CGH_1105_Oct12_2_4, SG11360001_257864010013_S001_CGH_1105_Oct12_1_1, SG11360001_257864010025_S001_CGH_1105_Oct12_2_2
chr5	95997691	95997889	18.75		199	4	SG11360001_257864010012_S001_CGH_1105_Oct12_1_1, SG11360001_257864010023_S001_CGH_1105_Oct12_1_2, SG11360001_257864010012_S001_CGH_1105_Oct12_1_2, SG11360001_257864010025_S001_CGH_1105_Oct12_2_4, SG11360001_257864010026_S001_CGH_1105_Oct12_1_4, SG11360001_257864010012_S001_CGH_1105_Oct12_1_3
chr5	95997889	96038712	9375		40824	8	SG11360001_257864010023_S001_CGH_1105_Oct12_1_2, SG11360001_257864010025_S001_CGH_1105_Oct12_2_4, SG11360001_257864010026_S001_CGH_1105_Oct12_1_4
chr5	96062513	96110196		3125	47684	80	SG11360001_257864010023_S001_CGH_1105_Oct12_1_2
chr5	107006163	107006595	3125		433	3	SG11360001_257864010025_S001_CGH_1105_Oct12_2_4
chr5	121282608	121411336	3125		128729	16	SG11360001_257864010026_S001_CGH_1105_Oct12_1_1
chr5	121412746	121413094	21875		349	4	SG11360001_257864010012_S001_CGH_1105_Oct12_1_1, SG11360001_257864010023_S001_CGH_1105_Oct12_1_2, SG11360001_257864010012_S001_CGH_1105_Oct12_1_2, SG11360001_257864010025_S001_CGH_1105_Oct12_2_3, SG11360001_257864010025_S001_CGH_1105_Oct12_2_4, SG11360001_257864010026_S001_CGH_1105_Oct12_1_4, SG11360001_257864010012_S001_CGH_1105_Oct12_1_3
chr5	121413094	121647443	25		234350	7	SG11360001_257864010012_S001_CGH_1105_Oct12_1_1, SG11360001_257864010023_S001_CGH_1105_Oct12_1_2, SG11360001_257864010010_S001_CGH_1105_Oct12_1_1, SG11360001_257864010012_S001_CGH_1105_Oct12_1_2, SG11360001_257864010025_S001_CGH_1105_Oct12_2_4, SG11360001_257864010025_S001_CGH_1105_Oct12_2_3, SG11360001_257864010026_S001_CGH_1105_Oct12_1_4, SG11360001_257864010012_S001_CGH_1105_Oct12_1_3
chr5	121647443	121647970	28125		528	3	SG11360001_257864010012_S001_CGH_1105_Oct12_1_1, SG11360001_257864010010_S001_CGH_1105_Oct12_1_1, SG11360001_257864010023_S001_CGH_1105_Oct12_1_2, SG11360001_257864010011_S001_CGH_1105_Oct12_2_4, SG11360001_257864010012_S001_CGH_1105_Oct12_1_2, SG11360001_257864010025_S001_CGH_1105_Oct12_2_3, SG11360001_257864010025_S001_CGH_1105_Oct12_2_4, SG11360001_257864010026_S001_CGH_1105_Oct12_1_4, SG11360…
chr5	121725194	121726813	3125		1620	3	SG11360001_257864010025_S001_CGH_1105_Oct12_2_3
chr5	121726872	121736860	12.5		9989	4	SG11360001_257864010026_S001_CGH_1105_Oct12_1_1, SG11360001_257864010014_S001_CGH_1105_Oct12_2_4, SG11360001_257864010013_S001_CGH_1105_Oct12_1_1, SG11360001_257864010027_S001_CGH_1105_Oct12_2_4
chr5	121736860	121761053	6.25		24194	7	SG11360001_257864010014_S001_CGH_1105_Oct12_2_4, SG11360001_257864010027_S001_CGH_1105_Oct12_2_4
chr5	122881157	122941161		12.5	60005	35	SG11360001_257864010023_S001_CGH_1105_Oct12_1_2, SG11360001_257864010023_S001_CGH_1105_Oct12_1_1, SG11360001_257864010026_S001_CGH_1105_Oct12_1_4, SG11360001_257864010014_S001_CGH_1105_Oct12_2_4
chr5	122941161	122952524		6.25	11364	3	SG11360001_257864010026_S001_CGH_1105_Oct12_1_4, SG11360001_257864010014_S001_CGH_1105_Oct12_2_4
chr5	125928941	125930876	3125		1936	4	SG11360001_257864010023_S001_CGH_1105_Oct12_1_2
chr5	125930876	126113094	12.5		182219	7	SG11360001_257864010012_S001_CGH_1105_Oct12_1_1, SG11360001_257864010023_S001_CGH_1105_Oct12_1_2, SG11360001_257864010012_S001_CGH_1105_Oct12_1_2, SG11360001_257864010026_S001_CGH_1105_Oct12_1_4
chr5	126113094	126140701	6.25		27608	3	SG11360001_257864010012_S001_CGH_1105_Oct12_1_1, SG11360001_257864010012_S001_CGH_1105_Oct12_1_2
chr5	130494947	133340294	3125		2845348	58	SG11360001_257864010023_S001_CGH_1105_Oct12_1_2
chr5	133340294	133340590	18.75		297	3	SG11360001_257864010012_S001_CGH_1105_Oct12_1_1, SG11360001_257864010023_S001_CGH_1105_Oct12_1_2, SG11360001_257864010010_S001_CGH_1105_Oct12_1_1, SG11360001_257864010012_S001_CGH_1105_Oct12_1_2, SG11360001_257864010026_S001_CGH_1105_Oct12_1_4, SG11360001_257864010012_S001_CGH_1105_Oct12_1_3
chr5	133340743	134365482	6.25		1024740	4	SG11360001_257864010023_S001_CGH_1105_Oct12_1_2, SG11360001_257864010010_S001_CGH_1105_Oct12_1_1
chr5	134365482	135747838	3125		1382357	5	SG11360001_257864010023_S001_CGH_1105_Oct12_1_2
chr5	137219283	137222721		3125	3439	7	SG11360001_257864010012_S001_CGH_1105_Oct12_1_3
chr5	137223443	137664942	3125		441500	3	SG11360001_257864010023_S001_CGH_1105_Oct12_1_2
chr5	137774898	137781792	21875		6895	17	SG11360001_257864010012_S001_CGH_1105_Oct12_1_1, SG11360001_257864010023_S001_CGH_1105_Oct12_1_2, SG11360001_257864010012_S001_CGH_1105_Oct12_1_2, SG11360001_257864010025_S001_CGH_1105_Oct12_2_3, SG11360001_257864010025_S001_CGH_1105_Oct12_2_4, SG11360001_257864010026_S001_CGH_1105_Oct12_1_4, SG11360001_257864010012_S001_CGH_1105_Oct12_1_3
chr5	137782683	137893773	3125		111091	14	SG11360001_257864010023_S001_CGH_1105_Oct12_1_2
chr5	137890701	137893773		3125	3073	12	SG11360001_257864010028_S001_CGH_1105_Oct12_1_4
chr5	137893773	137910877	3125		17105	31	SG11360001_257864010023_S001_CGH_1105_Oct12_1_2
chr5	137910877	138282650	21875		371774	6	SG11360001_257864010012_S001_CGH_1105_Oct12_1_1, SG11360001_257864010023_S001_CGH_1105_Oct12_1_2, SG11360001_257864010012_S001_CGH_1105_Oct12_1_2, SG11360001_257864010025_S001_CGH_1105_Oct12_2_4, SG11360001_257864010026_S001_CGH_1105_Oct12_1_4, SG11360001_257864010012_S001_CGH_1105_Oct12_1_3, SG11360001_257864010028_S001_CGH_1105_Oct12_1_4
chr5	138282650	138611840	25		329191	39	SG11360001_257864010012_S001_CGH_1105_Oct12_1_1, SG11360001_257864010023_S001_CGH_1105_Oct12_1_2, SG11360001_257864010012_S001_CGH_1105_Oct12_1_2, SG11360001_257864010025_S001_CGH_1105_Oct12_2_4, SG11360001_257864010026_S001_CGH_1105_Oct12_1_4, SG11360001_257864010012_S001_CGH_1105_Oct12_1_3, SG11360001_257864010028_S001_CGH_1105_Oct12_1_4, SG11360001_257864010026_S001_CGH_1105_Oct12_2_3
chr5	138611840	138614105	21875		2266	3	SG11360001_257864010012_S001_CGH_1105_Oct12_1_1, SG11360001_257864010023_S001_CGH_1105_Oct12_1_2, SG11360001_257864010012_S001_CGH_1105_Oct12_1_2, SG11360001_257864010025_S001_CGH_1105_Oct12_2_4, SG11360001_257864010026_S001_CGH_1105_Oct12_1_4, SG11360001_257864010026_S001_CGH_1105_Oct12_2_3, SG11360001_257864010028_S001_CGH_1105_Oct12_1_4
chr5	138614703	138629283	15625		14581	3	SG11360001_257864010012_S001_CGH_1105_Oct12_1_1, SG11360001_257864010023_S001_CGH_1105_Oct12_1_2, SG11360001_257864010012_S001_CGH_1105_Oct12_1_2, SG11360001_257864010025_S001_CGH_1105_Oct12_2_4, SG11360001_257864010026_S001_CGH_1105_Oct12_1_4
chr5	138629283	138629705	21875		423	3	SG11360001_257864010012_S001_CGH_1105_Oct12_1_1, SG11360001_257864010023_S001_CGH_1105_Oct12_1_2, SG11360001_257864010011_S001_CGH_1105_Oct12_2_4, SG11360001_257864010012_S001_CGH_1105_Oct12_1_2, SG11360001_257864010025_S001_CGH_1105_Oct12_2_4, SG11360001_257864010026_S001_CGH_1105_Oct12_1_4, SG11360001_257864010012_S001_CGH_1105_Oct12_1_3
chr5	138643306	147763428	3125		9120123	169	SG11360001_257864010023_S001_CGH_1105_Oct12_1_2
chr5	147763428	147763588	6.25		161	3	SG11360001_257864010023_S001_CGH_1105_Oct12_1_2, SG11360001_257864010023_S001_CGH_1105_Oct12_1_1
chr5	147774365	147781646	3125		7282	7	SG11360001_257864010026_S001_CGH_1105_Oct12_1_1
chr5	147784150	147795499		3125	11350	16	SG11360001_257864010014_S001_CGH_1105_Oct12_2_4
chr5	147796614	147805169	3125		8556	7	SG11360001_257864010026_S001_CGH_1105_Oct12_1_1
chr5	147807011	147807249	3125		239	3	SG11360001_257864010025_S001_CGH_1105_Oct12_2_4
chr5	147817920	147820631	3125		2712	10	SG11360001_257864010026_S001_CGH_1105_Oct12_1_1
chr5	155935657	156022101	3125		86445	8	SG11360001_257864010026_S001_CGH_1105_Oct12_1_1
chr5	161281052	161300082		3125	19031	7	SG11360001_257864010023_S001_CGH_1105_Oct12_1_2
chr5	161300082	161317943	3125		17862	11	SG11360001_257864010026_S001_CGH_1105_Oct12_1_1
chr5	161300082	161520972		3125	220891	25	SG11360001_257864010023_S001_CGH_1105_Oct12_1_2
chr5	161520972	163813766		6.25	2292795	35	SG11360001_257864010023_S001_CGH_1105_Oct12_1_2, SG11360001_257864010014_S001_CGH_1105_Oct12_2_4
chr5	163813766	167565005		3125	3751240	13	SG11360001_257864010014_S001_CGH_1105_Oct12_2_4
chr5	167719205	167812167	18.75		92963	6	SG11360001_257864010023_S001_CGH_1105_Oct12_1_2, SG11360001_257864010014_S001_CGH_1105_Oct12_2_4, SG11360001_257864010012_S001_CGH_1105_Oct12_1_2, SG11360001_257864010025_S001_CGH_1105_Oct12_2_4, SG11360001_257864010026_S001_CGH_1105_Oct12_1_4, SG11360001_257864010012_S001_CGH_1105_Oct12_1_3
chr5	167812167	167824826	25		12660	6	SG11360001_257864010014_S001_CGH_1105_Oct12_2_4, SG11360001_257864010023_S001_CGH_1105_Oct12_1_2, SG11360001_257864010012_S001_CGH_1105_Oct12_1_2, SG11360001_257864010025_S001_CGH_1105_Oct12_2_4, SG11360001_257864010027_S001_CGH_1105_Oct12_2_4, SG11360001_257864010025_S001_CGH_1105_Oct12_2_3, SG11360001_257864010026_S001_CGH_1105_Oct12_1_4, SG11360001_257864010012_S001_CGH_1105_Oct12_1_3
chr5	167826377	168179999	31.25		353623	111	SG11360001_257864010014_S001_CGH_1105_Oct12_2_4, SG11360001_257864010023_S001_CGH_1105_Oct12_1_2, SG11360001_257864010012_S001_CGH_1105_Oct12_1_2, SG11360001_257864010025_S001_CGH_1105_Oct12_2_4, SG11360001_257864010027_S001_CGH_1105_Oct12_2_4, SG11360001_257864010025_S001_CGH_1105_Oct12_2_3, SG11360001_257864010026_S001_CGH_1105_Oct12_1_4, SG11360001_257864010023_S001_CGH_1105_Oct12_1_1, SG11360…
chr5	168179999	168180168	53125		170	3	SG11360001_257864010011_S001_CGH_1105_Oct12_2_4, SG11360001_257864010027_S001_CGH_1105_Oct12_2_4, SG11360001_257864010025_S001_CGH_1105_Oct12_2_3, SG11360001_257864010026_S001_CGH_1105_Oct12_1_4, SG11360001_257864010011_S001_CGH_1105_Oct12_2_1, SG11360001_257864010010_S001_CGH_1105_Oct12_1_3, SG11360001_257864010011_S001_CGH_1105_Oct12_2_3, SG11360001_257864010010_S001_CGH_1105_Oct12_1_1, SG11360…
chr5	168180168	168216453	31.25		36286	19	SG11360001_257864010027_S001_CGH_1105_Oct12_2_4, SG11360001_257864010025_S001_CGH_1105_Oct12_2_3, SG11360001_257864010026_S001_CGH_1105_Oct12_1_4, SG11360001_257864010014_S001_CGH_1105_Oct12_2_4, SG11360001_257864010023_S001_CGH_1105_Oct12_1_2, SG11360001_257864010012_S001_CGH_1105_Oct12_1_2, SG11360001_257864010025_S001_CGH_1105_Oct12_2_4, SG11360001_257864010023_S001_CGH_1105_Oct12_1_1, SG11360…
chr5	168216453	168271698	34375		55246	18	SG11360001_257864010011_S001_CGH_1105_Oct12_1_2, SG11360001_257864010023_S001_CGH_1105_Oct12_1_2, SG11360001_257864010014_S001_CGH_1105_Oct12_2_4, SG11360001_257864010012_S001_CGH_1105_Oct12_1_2, SG11360001_257864010025_S001_CGH_1105_Oct12_2_4, SG11360001_257864010025_S001_CGH_1105_Oct12_2_3, SG11360001_257864010027_S001_CGH_1105_Oct12_2_4, SG11360001_257864010023_S001_CGH_1105_Oct12_1_1, SG11360…
chr5	168271698	168678536	31.25		406839	13	SG11360001_257864010014_S001_CGH_1105_Oct12_2_4, SG11360001_257864010023_S001_CGH_1105_Oct12_1_2, SG11360001_257864010012_S001_CGH_1105_Oct12_1_2, SG11360001_257864010027_S001_CGH_1105_Oct12_2_4, SG11360001_257864010025_S001_CGH_1105_Oct12_2_3, SG11360001_257864010025_S001_CGH_1105_Oct12_2_4, SG11360001_257864010026_S001_CGH_1105_Oct12_1_4, SG11360001_257864010023_S001_CGH_1105_Oct12_1_1, SG11360…
chr5	168678536	168727993	28125		49458	5	SG11360001_257864010023_S001_CGH_1105_Oct12_1_2, SG11360001_257864010014_S001_CGH_1105_Oct12_2_4, SG11360001_257864010012_S001_CGH_1105_Oct12_1_2, SG11360001_257864010025_S001_CGH_1105_Oct12_2_4, SG11360001_257864010025_S001_CGH_1105_Oct12_2_3, SG11360001_257864010027_S001_CGH_1105_Oct12_2_4, SG11360001_257864010026_S001_CGH_1105_Oct12_1_4, SG11360001_257864010012_S001_CGH_1105_Oct12_1_3, SG11360…
chr5	168727517	168727993		3125	477	3	SG11360001_257864010011_S001_CGH_1105_Oct12_1_2
chr5	168729606	170137981	18.75		1408376	6	SG11360001_257864010023_S001_CGH_1105_Oct12_1_2, SG11360001_257864010012_S001_CGH_1105_Oct12_1_2, SG11360001_257864010027_S001_CGH_1105_Oct12_2_4, SG11360001_257864010025_S001_CGH_1105_Oct12_2_4, SG11360001_257864010026_S001_CGH_1105_Oct12_1_4, SG11360001_257864010012_S001_CGH_1105_Oct12_1_3
chr5	168729607	170137981		3125	1408375	5	SG11360001_257864010028_S001_CGH_1105_Oct12_1_4
chr5	170137981	172193961	15625		2055981	6	SG11360001_257864010023_S001_CGH_1105_Oct12_1_2, SG11360001_257864010012_S001_CGH_1105_Oct12_1_2, SG11360001_257864010025_S001_CGH_1105_Oct12_2_4, SG11360001_257864010026_S001_CGH_1105_Oct12_1_4, SG11360001_257864010012_S001_CGH_1105_Oct12_1_3
chr5	170137981	172193961		3125	2055981	6	SG11360001_257864010028_S001_CGH_1105_Oct12_1_4
chr5	172193962	174870634	18.75		2676673	12	SG11360001_257864010023_S001_CGH_1105_Oct12_1_2, SG11360001_257864010012_S001_CGH_1105_Oct12_1_2, SG11360001_257864010025_S001_CGH_1105_Oct12_2_4, SG11360001_257864010026_S001_CGH_1105_Oct12_1_4, SG11360001_257864010012_S001_CGH_1105_Oct12_1_3, SG11360001_257864010028_S001_CGH_1105_Oct12_1_4
chr5	174870634	176056526	21875		1185893	18	SG11360001_257864010023_S001_CGH_1105_Oct12_1_2, SG11360001_257864010012_S001_CGH_1105_Oct12_1_2, SG11360001_257864010025_S001_CGH_1105_Oct12_2_4, SG11360001_257864010025_S001_CGH_1105_Oct12_2_3, SG11360001_257864010026_S001_CGH_1105_Oct12_1_4, SG11360001_257864010012_S001_CGH_1105_Oct12_1_3, SG11360001_257864010028_S001_CGH_1105_Oct12_1_4
chr5	176056526	176057597	25		1072	7	SG11360001_257864010012_S001_CGH_1105_Oct12_1_1, SG11360001_257864010023_S001_CGH_1105_Oct12_1_2, SG11360001_257864010012_S001_CGH_1105_Oct12_1_2, SG11360001_257864010025_S001_CGH_1105_Oct12_2_3, SG11360001_257864010025_S001_CGH_1105_Oct12_2_4, SG11360001_257864010026_S001_CGH_1105_Oct12_1_4, SG11360001_257864010012_S001_CGH_1105_Oct12_1_3, SG11360001_257864010028_S001_CGH_1105_Oct12_1_4
chr5	176056526	176057597		6.25	1072	7	SG11360001_257864010011_S001_CGH_1105_Oct12_1_2, SG11360001_257864010025_S001_CGH_1105_Oct12_2_2
chr5	176057597	176560216	21875		502620	3	SG11360001_257864010023_S001_CGH_1105_Oct12_1_2, SG11360001_257864010012_S001_CGH_1105_Oct12_1_2, SG11360001_257864010025_S001_CGH_1105_Oct12_2_4, SG11360001_257864010025_S001_CGH_1105_Oct12_2_3, SG11360001_257864010026_S001_CGH_1105_Oct12_1_4, SG11360001_257864010012_S001_CGH_1105_Oct12_1_3, SG11360001_257864010028_S001_CGH_1105_Oct12_1_4
chr5	176057597	176560216		6.25	502620	3	SG11360001_257864010011_S001_CGH_1105_Oct12_1_2, SG11360001_257864010025_S001_CGH_1105_Oct12_2_2
chr5	176560262	176723945	9375		163684	67	SG11360001_257864010023_S001_CGH_1105_Oct12_1_2, SG11360001_257864010012_S001_CGH_1105_Oct12_1_2, SG11360001_257864010025_S001_CGH_1105_Oct12_2_4
chr5	176853852	176868761	21875		14910	31	SG11360001_257864010023_S001_CGH_1105_Oct12_1_2, SG11360001_257864010011_S001_CGH_1105_Oct12_2_4, SG11360001_257864010012_S001_CGH_1105_Oct12_1_2, SG11360001_257864010025_S001_CGH_1105_Oct12_2_4, SG11360001_257864010025_S001_CGH_1105_Oct12_2_3, SG11360001_257864010026_S001_CGH_1105_Oct12_1_4, SG11360001_257864010012_S001_CGH_1105_Oct12_1_3
chr5	176869527	179050016	9375		2180490	35	SG11360001_257864010023_S001_CGH_1105_Oct12_1_2, SG11360001_257864010012_S001_CGH_1105_Oct12_1_2, SG11360001_257864010025_S001_CGH_1105_Oct12_2_4
chr5	179050016	179233527	12.5		183512	7	SG11360001_257864010023_S001_CGH_1105_Oct12_1_2, SG11360001_257864010012_S001_CGH_1105_Oct12_1_2, SG11360001_257864010025_S001_CGH_1105_Oct12_2_4, SG11360001_257864010012_S001_CGH_1105_Oct12_1_3
chr5	179233541	179234124	25		584	3	SG11360001_257864010012_S001_CGH_1105_Oct12_1_1, SG11360001_257864010023_S001_CGH_1105_Oct12_1_2, SG11360001_257864010011_S001_CGH_1105_Oct12_2_4, SG11360001_257864010012_S001_CGH_1105_Oct12_1_2, SG11360001_257864010025_S001_CGH_1105_Oct12_2_3, SG11360001_257864010025_S001_CGH_1105_Oct12_2_4, SG11360001_257864010026_S001_CGH_1105_Oct12_1_4, SG11360001_257864010012_S001_CGH_1105_Oct12_1_3
chr5	179234124	179259972	18.75		25849	14	SG11360001_257864010011_S001_CGH_1105_Oct12_2_4, SG11360001_257864010023_S001_CGH_1105_Oct12_1_2, SG11360001_257864010012_S001_CGH_1105_Oct12_1_2, SG11360001_257864010025_S001_CGH_1105_Oct12_2_4, SG11360001_257864010025_S001_CGH_1105_Oct12_2_3, SG11360001_257864010012_S001_CGH_1105_Oct12_1_3
chr5	179259972	179263497	21875		3526	7	SG11360001_257864010023_S001_CGH_1105_Oct12_1_2, SG11360001_257864010011_S001_CGH_1105_Oct12_2_4, SG11360001_257864010012_S001_CGH_1105_Oct12_1_2, SG11360001_257864010025_S001_CGH_1105_Oct12_2_3, SG11360001_257864010025_S001_CGH_1105_Oct12_2_4, SG11360001_257864010026_S001_CGH_1105_Oct12_1_4, SG11360001_257864010012_S001_CGH_1105_Oct12_1_3
chr5	179263497	180665899	6.25		1402403	6	SG11360001_257864010023_S001_CGH_1105_Oct12_1_2, SG11360001_257864010025_S001_CGH_1105_Oct12_2_4
chr6	335924	2151254		3125	1815331	8	SG11360001_257864010010_S001_CGH_1105_Oct12_1_1
chr6	2435059	2634208	3125		199150	3	SG11360001_257864010023_S001_CGH_1105_Oct12_1_2
chr6	2634208	3000094	6.25		365887	3	SG11360001_257864010023_S001_CGH_1105_Oct12_1_2, SG11360001_257864010025_S001_CGH_1105_Oct12_2_4
chr6	3000094	3000337	18.75		244	3	SG11360001_257864010012_S001_CGH_1105_Oct12_1_1, SG11360001_257864010023_S001_CGH_1105_Oct12_1_2, SG11360001_257864010012_S001_CGH_1105_Oct12_1_2, SG11360001_257864010025_S001_CGH_1105_Oct12_2_4, SG11360001_257864010026_S001_CGH_1105_Oct12_1_4, SG11360001_257864010012_S001_CGH_1105_Oct12_1_3
chr6	3000337	3004051	6.25		3715	4	SG11360001_257864010023_S001_CGH_1105_Oct12_1_2, SG11360001_257864010025_S001_CGH_1105_Oct12_2_4
chr6	3004051	3019985	9375		15935	20	SG11360001_257864010023_S001_CGH_1105_Oct12_1_2, SG11360001_257864010012_S001_CGH_1105_Oct12_1_2, SG11360001_257864010025_S001_CGH_1105_Oct12_2_4
chr6	6152036	6175173	3125		23138	9	SG11360001_257864010027_S001_CGH_1105_Oct12_2_4
chr6	6266749	6320935	3125		54187	12	SG11360001_257864010025_S001_CGH_1105_Oct12_2_4
chr6	23889889	24495147	3125		605259	3	SG11360001_257864010010_S001_CGH_1105_Oct12_1_1
chr6	24495147	24495545	25		399	4	SG11360001_257864010012_S001_CGH_1105_Oct12_1_1, SG11360001_257864010010_S001_CGH_1105_Oct12_1_1, SG11360001_257864010023_S001_CGH_1105_Oct12_1_2, SG11360001_257864010011_S001_CGH_1105_Oct12_2_4, SG11360001_257864010012_S001_CGH_1105_Oct12_1_2, SG11360001_257864010025_S001_CGH_1105_Oct12_2_4, SG11360001_257864010026_S001_CGH_1105_Oct12_1_4, SG11360001_257864010012_S001_CGH_1105_Oct12_1_3
chr6	24495147	24495545		6.25	399	4	SG11360001_257864010011_S001_CGH_1105_Oct12_1_2, SG11360001_257864010025_S001_CGH_1105_Oct12_2_2
chr6	24495583	24515470	3125		19888	10	SG11360001_257864010025_S001_CGH_1105_Oct12_2_4
chr6	24658716	24666684	3125		7969	4	SG11360001_257864010027_S001_CGH_1105_Oct12_2_4
chr6	24666684	26056119	6.25		1389436	13	SG11360001_257864010012_S001_CGH_1105_Oct12_1_2, SG11360001_257864010027_S001_CGH_1105_Oct12_2_4
chr6	26056119	26056576	9375		458	3	SG11360001_257864010012_S001_CGH_1105_Oct12_1_2, SG11360001_257864010027_S001_CGH_1105_Oct12_2_4, SG11360001_257864010025_S001_CGH_1105_Oct12_2_4
chr6	26056576	26091317	15625		34742	7	SG11360001_257864010014_S001_CGH_1105_Oct12_2_4, SG11360001_257864010012_S001_CGH_1105_Oct12_1_2, SG11360001_257864010025_S001_CGH_1105_Oct12_2_4, SG11360001_257864010027_S001_CGH_1105_Oct12_2_4, SG11360001_257864010013_S001_CGH_1105_Oct12_1_1
chr6	26091317	28270339	12.5		2179023	40	SG11360001_257864010012_S001_CGH_1105_Oct12_1_2, SG11360001_257864010013_S001_CGH_1105_Oct12_1_1, SG11360001_257864010027_S001_CGH_1105_Oct12_2_4, SG11360001_257864010025_S001_CGH_1105_Oct12_2_4
chr6	28270339	29910241	9375		1639903	12	SG11360001_257864010012_S001_CGH_1105_Oct12_1_2, SG11360001_257864010025_S001_CGH_1105_Oct12_2_4, SG11360001_257864010027_S001_CGH_1105_Oct12_2_4
chr6	29910241	29910772	37.5		532	6	SG11360001_257864010012_S001_CGH_1105_Oct12_1_1, SG11360001_257864010023_S001_CGH_1105_Oct12_1_2, SG11360001_257864010011_S001_CGH_1105_Oct12_2_4, SG11360001_257864010010_S001_CGH_1105_Oct12_1_1, SG11360001_257864010012_S001_CGH_1105_Oct12_1_2, SG11360001_257864010027_S001_CGH_1105_Oct12_2_4, SG11360001_257864010025_S001_CGH_1105_Oct12_2_4, SG11360001_257864010026_S001_CGH_1105_Oct12_1_4, SG11360…
chr6	29911268	29912271	21875		1004	3	SG11360001_257864010012_S001_CGH_1105_Oct12_1_1, SG11360001_257864010023_S001_CGH_1105_Oct12_1_2, SG11360001_257864010012_S001_CGH_1105_Oct12_1_2, SG11360001_257864010025_S001_CGH_1105_Oct12_2_4, SG11360001_257864010027_S001_CGH_1105_Oct12_2_4, SG11360001_257864010026_S001_CGH_1105_Oct12_1_4, SG11360001_257864010011_S001_CGH_1105_Oct12_2_3
chr6	29912780	29913513	15625		734	5	SG11360001_257864010023_S001_CGH_1105_Oct12_1_2, SG11360001_257864010012_S001_CGH_1105_Oct12_1_2, SG11360001_257864010025_S001_CGH_1105_Oct12_2_4, SG11360001_257864010027_S001_CGH_1105_Oct12_2_4, SG11360001_257864010026_S001_CGH_1105_Oct12_1_4
chr6	29913513	30568277	12.5		654765	5	SG11360001_257864010023_S001_CGH_1105_Oct12_1_2, SG11360001_257864010012_S001_CGH_1105_Oct12_1_2, SG11360001_257864010027_S001_CGH_1105_Oct12_2_4, SG11360001_257864010025_S001_CGH_1105_Oct12_2_4
chr6	29913514	30568277		6.25	654764	4	SG11360001_257864010026_S001_CGH_1105_Oct12_1_4, SG11360001_257864010012_S001_CGH_1105_Oct12_1_3
chr6	30568616	30571657	15625		3042	15	SG11360001_257864010023_S001_CGH_1105_Oct12_1_2, SG11360001_257864010012_S001_CGH_1105_Oct12_1_2, SG11360001_257864010027_S001_CGH_1105_Oct12_2_4, SG11360001_257864010025_S001_CGH_1105_Oct12_2_4, SG11360001_257864010026_S001_CGH_1105_Oct12_1_4
chr6	30571724	30574118	21875		2395	12	SG11360001_257864010023_S001_CGH_1105_Oct12_1_2, SG11360001_257864010014_S001_CGH_1105_Oct12_2_4, SG11360001_257864010012_S001_CGH_1105_Oct12_1_2, SG11360001_257864010013_S001_CGH_1105_Oct12_1_1, SG11360001_257864010027_S001_CGH_1105_Oct12_2_4, SG11360001_257864010025_S001_CGH_1105_Oct12_2_4, SG11360001_257864010026_S001_CGH_1105_Oct12_1_4
chr6	30574118	30577555	15625		3438	11	SG11360001_257864010023_S001_CGH_1105_Oct12_1_2, SG11360001_257864010012_S001_CGH_1105_Oct12_1_2, SG11360001_257864010025_S001_CGH_1105_Oct12_2_4, SG11360001_257864010027_S001_CGH_1105_Oct12_2_4, SG11360001_257864010026_S001_CGH_1105_Oct12_1_4
chr6	30577555	30584426	12.5		6872	7	SG11360001_257864010023_S001_CGH_1105_Oct12_1_2, SG11360001_257864010027_S001_CGH_1105_Oct12_2_4, SG11360001_257864010025_S001_CGH_1105_Oct12_2_4, SG11360001_257864010026_S001_CGH_1105_Oct12_1_4
chr6	30577556	30584426		3125	6871	6	SG11360001_257864010012_S001_CGH_1105_Oct12_1_2
chr6	30584427	31508067	15625		923641	83	SG11360001_257864010023_S001_CGH_1105_Oct12_1_2, SG11360001_257864010012_S001_CGH_1105_Oct12_1_2, SG11360001_257864010025_S001_CGH_1105_Oct12_2_4, SG11360001_257864010027_S001_CGH_1105_Oct12_2_4, SG11360001_257864010026_S001_CGH_1105_Oct12_1_4
chr6	31508067	31508439	21875		373	3	SG11360001_257864010023_S001_CGH_1105_Oct12_1_2, SG11360001_257864010012_S001_CGH_1105_Oct12_1_2, SG11360001_257864010027_S001_CGH_1105_Oct12_2_4, SG11360001_257864010025_S001_CGH_1105_Oct12_2_4, SG11360001_257864010013_S001_CGH_1105_Oct12_1_1, SG11360001_257864010026_S001_CGH_1105_Oct12_1_4, SG11360001_257864010027_S001_CGH_1105_Oct12_2_2
chr6	31509800	31539826	15625		30027	3	SG11360001_257864010023_S001_CGH_1105_Oct12_1_2, SG11360001_257864010012_S001_CGH_1105_Oct12_1_2, SG11360001_257864010027_S001_CGH_1105_Oct12_2_4, SG11360001_257864010025_S001_CGH_1105_Oct12_2_4, SG11360001_257864010026_S001_CGH_1105_Oct12_1_4
chr6	31539826	31540099	18.75		274	5	SG11360001_257864010023_S001_CGH_1105_Oct12_1_2, SG11360001_257864010010_S001_CGH_1105_Oct12_1_1, SG11360001_257864010012_S001_CGH_1105_Oct12_1_2, SG11360001_257864010025_S001_CGH_1105_Oct12_2_4, SG11360001_257864010027_S001_CGH_1105_Oct12_2_4, SG11360001_257864010026_S001_CGH_1105_Oct12_1_4
chr6	31540099	31918543	15625		378445	116	SG11360001_257864010023_S001_CGH_1105_Oct12_1_2, SG11360001_257864010012_S001_CGH_1105_Oct12_1_2, SG11360001_257864010027_S001_CGH_1105_Oct12_2_4, SG11360001_257864010025_S001_CGH_1105_Oct12_2_4, SG11360001_257864010026_S001_CGH_1105_Oct12_1_4
chr6	31918543	31919586	18.75		1044	5	SG11360001_257864010023_S001_CGH_1105_Oct12_1_2, SG11360001_257864010014_S001_CGH_1105_Oct12_2_4, SG11360001_257864010012_S001_CGH_1105_Oct12_1_2, SG11360001_257864010025_S001_CGH_1105_Oct12_2_4, SG11360001_257864010027_S001_CGH_1105_Oct12_2_4, SG11360001_257864010026_S001_CGH_1105_Oct12_1_4
chr6	31919586	31919858	21875		273	3	SG11360001_257864010014_S001_CGH_1105_Oct12_2_4, SG11360001_257864010023_S001_CGH_1105_Oct12_1_2, SG11360001_257864010012_S001_CGH_1105_Oct12_1_2, SG11360001_257864010027_S001_CGH_1105_Oct12_2_4, SG11360001_257864010025_S001_CGH_1105_Oct12_2_4, SG11360001_257864010010_S001_CGH_1105_Oct12_1_4, SG11360001_257864010026_S001_CGH_1105_Oct12_1_4
chr6	31951851	31963893	65625		12043	8	SG11360001_257864010012_S001_CGH_1105_Oct12_1_1, SG11360001_257864010026_S001_CGH_1105_Oct12_1_1, SG11360001_257864010010_S001_CGH_1105_Oct12_2_3, SG11360001_257864010025_S001_CGH_1105_Oct12_2_3, SG11360001_257864010027_S001_CGH_1105_Oct12_2_4, SG11360001_257864010010_S001_CGH_1105_Oct12_1_4, SG11360001_257864010010_S001_CGH_1105_Oct12_2_1, SG11360001_257864010026_S001_CGH_1105_Oct12_1_4, SG11360…
chr6	31963893	31967124	59375		3232	3	SG11360001_257864010012_S001_CGH_1105_Oct12_1_1, SG11360001_257864010010_S001_CGH_1105_Oct12_2_3, SG11360001_257864010025_S001_CGH_1105_Oct12_2_3, SG11360001_257864010027_S001_CGH_1105_Oct12_2_4, SG11360001_257864010010_S001_CGH_1105_Oct12_1_4, SG11360001_257864010010_S001_CGH_1105_Oct12_2_1, SG11360001_257864010026_S001_CGH_1105_Oct12_1_4, SG11360001_257864010011_S001_CGH_1105_Oct12_2_1, SG11360…
chr6	32148950	32150855	31.25		1906	13	SG11360001_257864010014_S001_CGH_1105_Oct12_2_4, SG11360001_257864010023_S001_CGH_1105_Oct12_1_2, SG11360001_257864010012_S001_CGH_1105_Oct12_1_2, SG11360001_257864010025_S001_CGH_1105_Oct12_2_4, SG11360001_257864010027_S001_CGH_1105_Oct12_2_4, SG11360001_257864010023_S001_CGH_1105_Oct12_1_1, SG11360001_257864010026_S001_CGH_1105_Oct12_1_4, SG11360001_257864010012_S001_CGH_1105_Oct12_1_3, SG11360…
chr6	32150855	32178507	28125		27653	43	SG11360001_257864010023_S001_CGH_1105_Oct12_1_2, SG11360001_257864010012_S001_CGH_1105_Oct12_1_2, SG11360001_257864010027_S001_CGH_1105_Oct12_2_4, SG11360001_257864010025_S001_CGH_1105_Oct12_2_4, SG11360001_257864010026_S001_CGH_1105_Oct12_1_4, SG11360001_257864010023_S001_CGH_1105_Oct12_1_1, SG11360001_257864010012_S001_CGH_1105_Oct12_1_3, SG11360001_257864010026_S001_CGH_1105_Oct12_2_3, SG11360…
chr6	32178507	32185091	31.25		6585	24	SG11360001_257864010023_S001_CGH_1105_Oct12_1_2, SG11360001_257864010012_S001_CGH_1105_Oct12_1_2, SG11360001_257864010025_S001_CGH_1105_Oct12_2_4, SG11360001_257864010027_S001_CGH_1105_Oct12_2_4, SG11360001_257864010023_S001_CGH_1105_Oct12_1_1, SG11360001_257864010026_S001_CGH_1105_Oct12_1_4, SG11360001_257864010012_S001_CGH_1105_Oct12_1_3, SG11360001_257864010026_S001_CGH_1105_Oct12_2_2, SG11360…
chr6	32185091	32187350	34375		2260	5	SG11360001_257864010023_S001_CGH_1105_Oct12_1_2, SG11360001_257864010014_S001_CGH_1105_Oct12_2_4, SG11360001_257864010012_S001_CGH_1105_Oct12_1_2, SG11360001_257864010027_S001_CGH_1105_Oct12_2_4, SG11360001_257864010025_S001_CGH_1105_Oct12_2_4, SG11360001_257864010026_S001_CGH_1105_Oct12_1_4, SG11360001_257864010023_S001_CGH_1105_Oct12_1_1, SG11360001_257864010012_S001_CGH_1105_Oct12_1_3, SG11360…
chr6	32187350	32191834	31.25		4485	22	SG11360001_257864010023_S001_CGH_1105_Oct12_1_2, SG11360001_257864010012_S001_CGH_1105_Oct12_1_2, SG11360001_257864010025_S001_CGH_1105_Oct12_2_4, SG11360001_257864010027_S001_CGH_1105_Oct12_2_4, SG11360001_257864010023_S001_CGH_1105_Oct12_1_1, SG11360001_257864010026_S001_CGH_1105_Oct12_1_4, SG11360001_257864010012_S001_CGH_1105_Oct12_1_3, SG11360001_257864010026_S001_CGH_1105_Oct12_2_2, SG11360…
chr6	32191906	32485173	21875		293268	19	SG11360001_257864010023_S001_CGH_1105_Oct12_1_2, SG11360001_257864010012_S001_CGH_1105_Oct12_1_2, SG11360001_257864010025_S001_CGH_1105_Oct12_2_4, SG11360001_257864010027_S001_CGH_1105_Oct12_2_4, SG11360001_257864010026_S001_CGH_1105_Oct12_1_4, SG11360001_257864010026_S001_CGH_1105_Oct12_2_2, SG11360001_257864010026_S001_CGH_1105_Oct12_2_3
chr6	32412626	32485173		6.25	72548	3	SG11360001_257864010010_S001_CGH_1105_Oct12_1_3, SG11360001_257864010025_S001_CGH_1105_Oct12_2_3
chr6	32485173	32485850	28125		678	3	SG11360001_257864010026_S001_CGH_1105_Oct12_1_1, SG11360001_257864010027_S001_CGH_1105_Oct12_2_4, SG11360001_257864010026_S001_CGH_1105_Oct12_1_4, SG11360001_257864010027_S001_CGH_1105_Oct12_2_2, SG11360001_257864010026_S001_CGH_1105_Oct12_2_3, SG11360001_257864010023_S001_CGH_1105_Oct12_1_2, SG11360001_257864010012_S001_CGH_1105_Oct12_1_2, SG11360001_257864010025_S001_CGH_1105_Oct12_2_4, SG11360…
chr6	32485173	32485850		25	678	3	SG11360001_257864010011_S001_CGH_1105_Oct12_2_4, SG11360001_257864010010_S001_CGH_1105_Oct12_1_3, SG11360001_257864010010_S001_CGH_1105_Oct12_1_2, SG11360001_257864010010_S001_CGH_1105_Oct12_1_1, SG11360001_257864010025_S001_CGH_1105_Oct12_2_3, SG11360001_257864010011_S001_CGH_1105_Oct12_2_3, SG11360001_257864010011_S001_CGH_1105_Oct12_2_2, SG11360001_257864010028_S001_CGH_1105_Oct12_1_4
chr6	32485851	32485939	25		89	3	SG11360001_257864010026_S001_CGH_1105_Oct12_1_1, SG11360001_257864010027_S001_CGH_1105_Oct12_2_4, SG11360001_257864010026_S001_CGH_1105_Oct12_1_4, SG11360001_257864010027_S001_CGH_1105_Oct12_2_2, SG11360001_257864010026_S001_CGH_1105_Oct12_2_3, SG11360001_257864010023_S001_CGH_1105_Oct12_1_2, SG11360001_257864010025_S001_CGH_1105_Oct12_2_4, SG11360001_257864010026_S001_CGH_1105_Oct12_2_2
chr6	32485851	32485939		46875	89	3	SG11360001_257864010011_S001_CGH_1105_Oct12_2_4, SG11360001_257864010013_S001_CGH_1105_Oct12_1_1, SG11360001_257864010012_S001_CGH_1105_Oct12_1_2, SG11360001_257864010011_S001_CGH_1105_Oct12_2_1, SG11360001_257864010010_S001_CGH_1105_Oct12_1_3, SG11360001_257864010010_S001_CGH_1105_Oct12_1_2, SG11360001_257864010010_S001_CGH_1105_Oct12_1_1, SG11360001_257864010025_S001_CGH_1105_Oct12_2_3, SG11360…
chr6	32485940	32486511	28125		572	3	SG11360001_257864010026_S001_CGH_1105_Oct12_1_1, SG11360001_257864010027_S001_CGH_1105_Oct12_2_4, SG11360001_257864010026_S001_CGH_1105_Oct12_1_4, SG11360001_257864010027_S001_CGH_1105_Oct12_2_2, SG11360001_257864010026_S001_CGH_1105_Oct12_2_3, SG11360001_257864010023_S001_CGH_1105_Oct12_1_2, SG11360001_257864010012_S001_CGH_1105_Oct12_1_2, SG11360001_257864010025_S001_CGH_1105_Oct12_2_4, SG11360…
chr6	32485940	32486511		43.75	572	3	SG11360001_257864010011_S001_CGH_1105_Oct12_2_4, SG11360001_257864010013_S001_CGH_1105_Oct12_1_1, SG11360001_257864010011_S001_CGH_1105_Oct12_2_1, SG11360001_257864010010_S001_CGH_1105_Oct12_1_3, SG11360001_257864010010_S001_CGH_1105_Oct12_1_2, SG11360001_257864010010_S001_CGH_1105_Oct12_1_1, SG11360001_257864010025_S001_CGH_1105_Oct12_2_3, SG11360001_257864010010_S001_CGH_1105_Oct12_2_2, SG11360…
chr6	32486511	32487394	28125		884	3	SG11360001_257864010026_S001_CGH_1105_Oct12_1_1, SG11360001_257864010027_S001_CGH_1105_Oct12_2_4, SG11360001_257864010026_S001_CGH_1105_Oct12_1_4, SG11360001_257864010027_S001_CGH_1105_Oct12_2_2, SG11360001_257864010026_S001_CGH_1105_Oct12_2_3, SG11360001_257864010023_S001_CGH_1105_Oct12_1_2, SG11360001_257864010012_S001_CGH_1105_Oct12_1_2, SG11360001_257864010025_S001_CGH_1105_Oct12_2_4, SG11360…
chr6	32486511	32487394		40625	884	3	SG11360001_257864010011_S001_CGH_1105_Oct12_2_4, SG11360001_257864010013_S001_CGH_1105_Oct12_1_1, SG11360001_257864010011_S001_CGH_1105_Oct12_2_1, SG11360001_257864010010_S001_CGH_1105_Oct12_1_3, SG11360001_257864010010_S001_CGH_1105_Oct12_1_2, SG11360001_257864010010_S001_CGH_1105_Oct12_1_1, SG11360001_257864010010_S001_CGH_1105_Oct12_2_2, SG11360001_257864010011_S001_CGH_1105_Oct12_2_3, SG11360…
chr6	32487394	32489896	28125		2503	4	SG11360001_257864010026_S001_CGH_1105_Oct12_1_1, SG11360001_257864010027_S001_CGH_1105_Oct12_2_4, SG11360001_257864010026_S001_CGH_1105_Oct12_1_4, SG11360001_257864010027_S001_CGH_1105_Oct12_2_2, SG11360001_257864010026_S001_CGH_1105_Oct12_2_3, SG11360001_257864010023_S001_CGH_1105_Oct12_1_2, SG11360001_257864010012_S001_CGH_1105_Oct12_1_2, SG11360001_257864010025_S001_CGH_1105_Oct12_2_4, SG11360…
chr6	32487394	32489896		46875	2503	4	SG11360001_257864010011_S001_CGH_1105_Oct12_2_4, SG11360001_257864010013_S001_CGH_1105_Oct12_1_1, SG11360001_257864010025_S001_CGH_1105_Oct12_2_2, SG11360001_257864010011_S001_CGH_1105_Oct12_2_1, SG11360001_257864010010_S001_CGH_1105_Oct12_1_3, SG11360001_257864010010_S001_CGH_1105_Oct12_1_2, SG11360001_257864010010_S001_CGH_1105_Oct12_1_1, SG11360001_257864010025_S001_CGH_1105_Oct12_2_3, SG11360…
chr6	32489967	32498093	21875		8127	3	SG11360001_257864010027_S001_CGH_1105_Oct12_2_4, SG11360001_257864010026_S001_CGH_1105_Oct12_1_4, SG11360001_257864010026_S001_CGH_1105_Oct12_2_3, SG11360001_257864010023_S001_CGH_1105_Oct12_1_2, SG11360001_257864010012_S001_CGH_1105_Oct12_1_2, SG11360001_257864010025_S001_CGH_1105_Oct12_2_4, SG11360001_257864010026_S001_CGH_1105_Oct12_2_2
chr6	32565004	32789996	12.5		224993	5	SG11360001_257864010012_S001_CGH_1105_Oct12_1_2, SG11360001_257864010027_S001_CGH_1105_Oct12_2_4, SG11360001_257864010025_S001_CGH_1105_Oct12_2_4, SG11360001_257864010026_S001_CGH_1105_Oct12_1_4
chr6	32565005	32789996		6.25	224992	4	SG11360001_257864010023_S001_CGH_1105_Oct12_1_2, SG11360001_257864010014_S001_CGH_1105_Oct12_2_4
chr6	32795625	32821864	15625		26240	34	SG11360001_257864010023_S001_CGH_1105_Oct12_1_2, SG11360001_257864010012_S001_CGH_1105_Oct12_1_2, SG11360001_257864010025_S001_CGH_1105_Oct12_2_4, SG11360001_257864010027_S001_CGH_1105_Oct12_2_4, SG11360001_257864010026_S001_CGH_1105_Oct12_1_4
chr6	32806380	32821864		3125	15485	3	SG11360001_257864010011_S001_CGH_1105_Oct12_1_2
chr6	32821864	33415635	15625		593772	141	SG11360001_257864010023_S001_CGH_1105_Oct12_1_2, SG11360001_257864010012_S001_CGH_1105_Oct12_1_2, SG11360001_257864010025_S001_CGH_1105_Oct12_2_4, SG11360001_257864010027_S001_CGH_1105_Oct12_2_4, SG11360001_257864010026_S001_CGH_1105_Oct12_1_4
chr6	33415635	39874014	12.5		6458380	79	SG11360001_257864010023_S001_CGH_1105_Oct12_1_2, SG11360001_257864010012_S001_CGH_1105_Oct12_1_2, SG11360001_257864010025_S001_CGH_1105_Oct12_2_4, SG11360001_257864010026_S001_CGH_1105_Oct12_1_4
chr6	35392439	39874014		3125	4481576	44	SG11360001_257864010014_S001_CGH_1105_Oct12_2_4
chr6	39874920	40133997	18.75		259078	29	SG11360001_257864010023_S001_CGH_1105_Oct12_1_2, SG11360001_257864010012_S001_CGH_1105_Oct12_1_2, SG11360001_257864010025_S001_CGH_1105_Oct12_2_4, SG11360001_257864010023_S001_CGH_1105_Oct12_1_1, SG11360001_257864010026_S001_CGH_1105_Oct12_1_4, SG11360001_257864010028_S001_CGH_1105_Oct12_1_4
chr6	40133997	43738591	15625		3604595	28	SG11360001_257864010023_S001_CGH_1105_Oct12_1_2, SG11360001_257864010012_S001_CGH_1105_Oct12_1_2, SG11360001_257864010025_S001_CGH_1105_Oct12_2_4, SG11360001_257864010026_S001_CGH_1105_Oct12_1_4, SG11360001_257864010028_S001_CGH_1105_Oct12_1_4
chr6	43424544	43738591		3125	314048	4	SG11360001_257864010025_S001_CGH_1105_Oct12_2_2
chr6	43738591	43742170	18.75		3580	10	SG11360001_257864010023_S001_CGH_1105_Oct12_1_2, SG11360001_257864010012_S001_CGH_1105_Oct12_1_2, SG11360001_257864010025_S001_CGH_1105_Oct12_2_4, SG11360001_257864010026_S001_CGH_1105_Oct12_1_4, SG11360001_257864010012_S001_CGH_1105_Oct12_1_3, SG11360001_257864010028_S001_CGH_1105_Oct12_1_4
chr6	43738591	43742170		3125	3580	10	SG11360001_257864010025_S001_CGH_1105_Oct12_2_2
chr6	43742219	43746212	12.5		3994	5	SG11360001_257864010023_S001_CGH_1105_Oct12_1_2, SG11360001_257864010012_S001_CGH_1105_Oct12_1_2, SG11360001_257864010025_S001_CGH_1105_Oct12_2_4, SG11360001_257864010026_S001_CGH_1105_Oct12_1_4
chr6	43746212	43749728	9375		3517	10	SG11360001_257864010023_S001_CGH_1105_Oct12_1_2, SG11360001_257864010025_S001_CGH_1105_Oct12_2_4, SG11360001_257864010026_S001_CGH_1105_Oct12_1_4
chr6	43746549	43749728		3125	3180	8	SG11360001_257864010014_S001_CGH_1105_Oct12_2_4
chr6	43749728	44146932	3125		397205	5	SG11360001_257864010023_S001_CGH_1105_Oct12_1_2
chr6	43749728	48050285		3125	4300558	18	SG11360001_257864010014_S001_CGH_1105_Oct12_2_4
chr6	48050285	51204873	3125		3154589	11	SG11360001_257864010026_S001_CGH_1105_Oct12_1_1
chr6	48050285	51856209		3125	3805925	13	SG11360001_257864010014_S001_CGH_1105_Oct12_2_4
chr6	51856209	52285218		6.25	429010	4	SG11360001_257864010025_S001_CGH_1105_Oct12_2_2, SG11360001_257864010014_S001_CGH_1105_Oct12_2_4
chr6	52285218	52285835		9375	618	4	SG11360001_257864010011_S001_CGH_1105_Oct12_1_2, SG11360001_257864010025_S001_CGH_1105_Oct12_2_2, SG11360001_257864010014_S001_CGH_1105_Oct12_2_4
chr6	52285835	52288649		12.5	2815	3	SG11360001_257864010011_S001_CGH_1105_Oct12_1_2, SG11360001_257864010025_S001_CGH_1105_Oct12_2_2, SG11360001_257864010014_S001_CGH_1105_Oct12_2_4, SG11360001_257864010025_S001_CGH_1105_Oct12_2_3
chr6	52288649	52334134		15625	45486	17	SG11360001_257864010011_S001_CGH_1105_Oct12_1_2, SG11360001_257864010025_S001_CGH_1105_Oct12_2_2, SG11360001_257864010023_S001_CGH_1105_Oct12_1_1, SG11360001_257864010014_S001_CGH_1105_Oct12_2_4, SG11360001_257864010025_S001_CGH_1105_Oct12_2_3
chr6	52334202	52344698		9375	10497	6	SG11360001_257864010023_S001_CGH_1105_Oct12_1_1, SG11360001_257864010014_S001_CGH_1105_Oct12_2_4, SG11360001_257864010025_S001_CGH_1105_Oct12_2_3
chr6	52344698	52443077		6.25	98380	7	SG11360001_257864010023_S001_CGH_1105_Oct12_1_1, SG11360001_257864010014_S001_CGH_1105_Oct12_2_4
chr6	52443077	52849133		3125	406057	6	SG11360001_257864010014_S001_CGH_1105_Oct12_2_4
chr6	52849134	52850179	6.25		1046	4	SG11360001_257864010026_S001_CGH_1105_Oct12_1_1, SG11360001_257864010014_S001_CGH_1105_Oct12_2_4
chr6	52850179	52852163	3125		1985	4	SG11360001_257864010014_S001_CGH_1105_Oct12_2_4
chr6	52852164	58613994		3125	5761831	26	SG11360001_257864010014_S001_CGH_1105_Oct12_2_4
chr6	64785427	70986070		3125	6200644	21	SG11360001_257864010025_S001_CGH_1105_Oct12_2_4
chr6	73175139	74351698		3125	1176560	32	SG11360001_257864010010_S001_CGH_1105_Oct12_1_1
chr6	86159397	86160208	3125		812	3	SG11360001_257864010025_S001_CGH_1105_Oct12_2_4
chr6	88187257	88224207		3125	36951	21	SG11360001_257864010023_S001_CGH_1105_Oct12_1_2
chr6	88224207	88226523	3125		2317	6	SG11360001_257864010025_S001_CGH_1105_Oct12_2_2
chr6	88224207	88226523		3125	2317	6	SG11360001_257864010023_S001_CGH_1105_Oct12_1_2
chr6	88226523	88228479	6.25		1957	7	SG11360001_257864010027_S001_CGH_1105_Oct12_2_4, SG11360001_257864010025_S001_CGH_1105_Oct12_2_2
chr6	88226523	88228479		3125	1957	7	SG11360001_257864010023_S001_CGH_1105_Oct12_1_2
chr6	88228479	88251756	3125		23278	22	SG11360001_257864010025_S001_CGH_1105_Oct12_2_2
chr6	88228479	88273859		3125	45381	36	SG11360001_257864010023_S001_CGH_1105_Oct12_1_2
chr6	88273859	88293411		6.25	19553	6	SG11360001_257864010023_S001_CGH_1105_Oct12_1_2, SG11360001_257864010026_S001_CGH_1105_Oct12_2_3
chr6	110012398	110012584	9375		187	3	SG11360001_257864010012_S001_CGH_1105_Oct12_1_1, SG11360001_257864010026_S001_CGH_1105_Oct12_1_4, SG11360001_257864010012_S001_CGH_1105_Oct12_1_3
chr6	110053819	110064399		3125	10581	14	SG11360001_257864010023_S001_CGH_1105_Oct12_1_2
chr6	110118003	110146566	3125		28564	5	SG11360001_257864010014_S001_CGH_1105_Oct12_2_4
chr6	112015791	112025232	12.5		9442	16	SG11360001_257864010014_S001_CGH_1105_Oct12_2_4, SG11360001_257864010027_S001_CGH_1105_Oct12_2_4, SG11360001_257864010013_S001_CGH_1105_Oct12_1_1, SG11360001_257864010025_S001_CGH_1105_Oct12_2_2
chr6	112025395	112035612	3125		10218	5	SG11360001_257864010025_S001_CGH_1105_Oct12_2_2
chr6	112122158	112194121		3125	71964	5	SG11360001_257864010025_S001_CGH_1105_Oct12_2_2
chr6	112194121	112194632	25		512	3	SG11360001_257864010012_S001_CGH_1105_Oct12_1_1, SG11360001_257864010023_S001_CGH_1105_Oct12_1_2, SG11360001_257864010011_S001_CGH_1105_Oct12_2_4, SG11360001_257864010010_S001_CGH_1105_Oct12_1_1, SG11360001_257864010012_S001_CGH_1105_Oct12_1_2, SG11360001_257864010026_S001_CGH_1105_Oct12_1_4, SG11360001_257864010012_S001_CGH_1105_Oct12_1_3, SG11360001_257864010011_S001_CGH_1105_Oct12_2_3
chr6	112194121	112194632		6.25	512	3	SG11360001_257864010011_S001_CGH_1105_Oct12_1_2, SG11360001_257864010025_S001_CGH_1105_Oct12_2_2
chr6	129204311	129468234	3125		263924	18	SG11360001_257864010028_S001_CGH_1105_Oct12_1_4
chr6	129486839	129513787	3125		26949	8	SG11360001_257864010013_S001_CGH_1105_Oct12_1_1
chr6	129513787	129573354	6.25		59568	9	SG11360001_257864010014_S001_CGH_1105_Oct12_2_4, SG11360001_257864010013_S001_CGH_1105_Oct12_1_1
chr6	129581799	129582042	18.75		244	3	SG11360001_257864010026_S001_CGH_1105_Oct12_1_1, SG11360001_257864010014_S001_CGH_1105_Oct12_2_4, SG11360001_257864010013_S001_CGH_1105_Oct12_1_1, SG11360001_257864010027_S001_CGH_1105_Oct12_2_4, SG11360001_257864010026_S001_CGH_1105_Oct12_1_4, SG11360001_257864010026_S001_CGH_1105_Oct12_2_4
chr6	129582042	129601259	9375		19218	8	SG11360001_257864010014_S001_CGH_1105_Oct12_2_4, SG11360001_257864010013_S001_CGH_1105_Oct12_1_1, SG11360001_257864010026_S001_CGH_1105_Oct12_1_4
chr6	129601259	129609223	3125		7965	4	SG11360001_257864010013_S001_CGH_1105_Oct12_1_1
chr6	129704228	129763362	3125		59135	29	SG11360001_257864010026_S001_CGH_1105_Oct12_1_1
chr6	129766790	129774317	9375		7528	7	SG11360001_257864010026_S001_CGH_1105_Oct12_1_1, SG11360001_257864010014_S001_CGH_1105_Oct12_2_4, SG11360001_257864010026_S001_CGH_1105_Oct12_2_4
chr6	129774317	129785580	3125		11264	11	SG11360001_257864010026_S001_CGH_1105_Oct12_1_1
chr6	129799784	129813416		3125	13633	12	SG11360001_257864010028_S001_CGH_1105_Oct12_1_4
chr6	129813416	129837369	3125		23954	22	SG11360001_257864010027_S001_CGH_1105_Oct12_2_4
chr6	129813416	132190511		3125	2377096	69	SG11360001_257864010028_S001_CGH_1105_Oct12_1_4
chr6	143999202	143999282	6.25		81	3	SG11360001_257864010026_S001_CGH_1105_Oct12_1_4, SG11360001_257864010012_S001_CGH_1105_Oct12_1_3
chr6	144033076	144098536	3125		65461	24	SG11360001_257864010027_S001_CGH_1105_Oct12_2_2
chr6	144104281	145956447		3125	1852167	22	SG11360001_257864010027_S001_CGH_1105_Oct12_2_4
chr6	149015471	152466545	3125		3451075	75	SG11360001_257864010023_S001_CGH_1105_Oct12_1_2
chr6	152466545	152469444	6.25		2900	6	SG11360001_257864010023_S001_CGH_1105_Oct12_1_2, SG11360001_257864010025_S001_CGH_1105_Oct12_2_3
chr6	152476975	152510586	6.25		33612	15	SG11360001_257864010014_S001_CGH_1105_Oct12_2_4, SG11360001_257864010027_S001_CGH_1105_Oct12_2_4
chr6	152554934	152555126	3125		193	3	SG11360001_257864010013_S001_CGH_1105_Oct12_1_1
chr6	152680570	152683293	12.5		2724	4	SG11360001_257864010026_S001_CGH_1105_Oct12_1_1, SG11360001_257864010014_S001_CGH_1105_Oct12_2_4, SG11360001_257864010027_S001_CGH_1105_Oct12_2_4, SG11360001_257864010013_S001_CGH_1105_Oct12_1_1
chr6	152683293	152686014	9375		2722	3	SG11360001_257864010014_S001_CGH_1105_Oct12_2_4, SG11360001_257864010013_S001_CGH_1105_Oct12_1_1, SG11360001_257864010027_S001_CGH_1105_Oct12_2_4
chr6	152686014	152688525	6.25		2512	5	SG11360001_257864010014_S001_CGH_1105_Oct12_2_4, SG11360001_257864010027_S001_CGH_1105_Oct12_2_4
chr6	152688525	152690692	3125		2168	5	SG11360001_257864010014_S001_CGH_1105_Oct12_2_4
chr6	152740628	152751426		6.25	10799	15	SG11360001_257864010027_S001_CGH_1105_Oct12_2_4, SG11360001_257864010014_S001_CGH_1105_Oct12_2_4
chr6	152771690	152771924	6.25		235	3	SG11360001_257864010027_S001_CGH_1105_Oct12_2_4, SG11360001_257864010027_S001_CGH_1105_Oct12_2_2
chr6	152771924	152776548	15625		4625	8	SG11360001_257864010026_S001_CGH_1105_Oct12_1_1, SG11360001_257864010014_S001_CGH_1105_Oct12_2_4, SG11360001_257864010027_S001_CGH_1105_Oct12_2_4, SG11360001_257864010013_S001_CGH_1105_Oct12_1_1, SG11360001_257864010027_S001_CGH_1105_Oct12_2_2
chr6	152776548	152792971	3125		16424	26	SG11360001_257864010026_S001_CGH_1105_Oct12_1_1
chr6	152832767	152949597		3125	116831	12	SG11360001_257864010027_S001_CGH_1105_Oct12_2_4
chr6	152957786	152958549	6.25		764	5	SG11360001_257864010023_S001_CGH_1105_Oct12_1_2, SG11360001_257864010026_S001_CGH_1105_Oct12_1_4
chr6	154097126	155619819		6.25	1522694	19	SG11360001_257864010010_S001_CGH_1105_Oct12_2_2, SG11360001_257864010010_S001_CGH_1105_Oct12_1_1
chr6	160113714	160247004	6.25		133291	5	SG11360001_257864010023_S001_CGH_1105_Oct12_1_2, SG11360001_257864010026_S001_CGH_1105_Oct12_1_4
chr6	160247004	161132726	3125		885723	82	SG11360001_257864010026_S001_CGH_1105_Oct12_1_4
chr6	161132726	161173401	6.25		40676	41	SG11360001_257864010026_S001_CGH_1105_Oct12_1_4, SG11360001_257864010028_S001_CGH_1105_Oct12_1_4
chr6	161173401	162683582	3125		1510182	34	SG11360001_257864010026_S001_CGH_1105_Oct12_1_4
chr6	162683582	163148064	6.25		464483	7	SG11360001_257864010026_S001_CGH_1105_Oct12_1_4, SG11360001_257864010028_S001_CGH_1105_Oct12_1_4
chr6	163148124	163148594	12.5		471	3	SG11360001_257864010025_S001_CGH_1105_Oct12_2_4, SG11360001_257864010025_S001_CGH_1105_Oct12_2_3, SG11360001_257864010026_S001_CGH_1105_Oct12_1_4, SG11360001_257864010028_S001_CGH_1105_Oct12_1_4
chr6	163148594	163148911	31.25		318	6	SG11360001_257864010012_S001_CGH_1105_Oct12_1_1, SG11360001_257864010023_S001_CGH_1105_Oct12_1_2, SG11360001_257864010011_S001_CGH_1105_Oct12_2_4, SG11360001_257864010012_S001_CGH_1105_Oct12_1_2, SG11360001_257864010025_S001_CGH_1105_Oct12_2_3, SG11360001_257864010025_S001_CGH_1105_Oct12_2_4, SG11360001_257864010026_S001_CGH_1105_Oct12_1_4, SG11360001_257864010012_S001_CGH_1105_Oct12_1_3, SG11360…
chr6	163148594	163149193		3125	600	7	SG11360001_257864010025_S001_CGH_1105_Oct12_2_2
chr6	163235375	163483254	3125		247880	3	SG11360001_257864010013_S001_CGH_1105_Oct12_1_1
chr6	170863496	170870864	3125		7369	6	SG11360001_257864010026_S001_CGH_1105_Oct12_1_4
chr7	183556	2276272	6.25		2092717	8	SG11360001_257864010023_S001_CGH_1105_Oct12_1_2, SG11360001_257864010025_S001_CGH_1105_Oct12_2_4
chr7	2281791	4830775	31.25		2548985	70	SG11360001_257864010012_S001_CGH_1105_Oct12_1_1, SG11360001_257864010023_S001_CGH_1105_Oct12_1_2, SG11360001_257864010011_S001_CGH_1105_Oct12_2_4, SG11360001_257864010012_S001_CGH_1105_Oct12_1_2, SG11360001_257864010027_S001_CGH_1105_Oct12_2_4, SG11360001_257864010025_S001_CGH_1105_Oct12_2_4, SG11360001_257864010025_S001_CGH_1105_Oct12_2_3, SG11360001_257864010026_S001_CGH_1105_Oct12_1_4, SG11360…
chr7	4916311	5864851	6.25		948541	3	SG11360001_257864010025_S001_CGH_1105_Oct12_2_4, SG11360001_257864010027_S001_CGH_1105_Oct12_2_4
chr7	5864851	7545545	3125		1680695	6	SG11360001_257864010027_S001_CGH_1105_Oct12_2_4
chr7	7545545	8384035	3125		838491	4	SG11360001_257864010027_S001_CGH_1105_Oct12_2_4
chr7	7545545	15994233		6.25	8448689	27	SG11360001_257864010025_S001_CGH_1105_Oct12_2_4, SG11360001_257864010023_S001_CGH_1105_Oct12_1_2
chr7	15994233	16131395		9375	137163	4	SG11360001_257864010010_S001_CGH_1105_Oct12_2_1, SG11360001_257864010025_S001_CGH_1105_Oct12_2_4, SG11360001_257864010023_S001_CGH_1105_Oct12_1_2
chr7	16131395	16255734		6.25	124340	3	SG11360001_257864010025_S001_CGH_1105_Oct12_2_4, SG11360001_257864010023_S001_CGH_1105_Oct12_1_2
chr7	16255734	16317920		9375	62187	11	SG11360001_257864010025_S001_CGH_1105_Oct12_2_4, SG11360001_257864010023_S001_CGH_1105_Oct12_1_2, SG11360001_257864010014_S001_CGH_1105_Oct12_2_4
chr7	17338508	17338930	6.25		423	3	SG11360001_257864010023_S001_CGH_1105_Oct12_1_2, SG11360001_257864010026_S001_CGH_1105_Oct12_1_4
chr7	17362084	17369580		6.25	7497	8	SG11360001_257864010025_S001_CGH_1105_Oct12_2_4, SG11360001_257864010014_S001_CGH_1105_Oct12_2_4
chr7	17369580	22766661		3125	5397082	37	SG11360001_257864010014_S001_CGH_1105_Oct12_2_4
chr7	22766661	22767265	9375		605	6	SG11360001_257864010023_S001_CGH_1105_Oct12_1_2, SG11360001_257864010027_S001_CGH_1105_Oct12_2_4, SG11360001_257864010025_S001_CGH_1105_Oct12_2_4
chr7	22766661	22767265		3125	605	6	SG11360001_257864010014_S001_CGH_1105_Oct12_2_4
chr7	22767265	22768431		3125	1167	3	SG11360001_257864010014_S001_CGH_1105_Oct12_2_4
chr7	22768431	22771002		6.25	2572	5	SG11360001_257864010010_S001_CGH_1105_Oct12_1_2, SG11360001_257864010014_S001_CGH_1105_Oct12_2_4
chr7	22771254	22798089		15625	26836	3	SG11360001_257864010010_S001_CGH_1105_Oct12_1_4, SG11360001_257864010023_S001_CGH_1105_Oct12_1_1, SG11360001_257864010010_S001_CGH_1105_Oct12_1_2, SG11360001_257864010014_S001_CGH_1105_Oct12_2_4, SG11360001_257864010025_S001_CGH_1105_Oct12_2_3
chr7	22981005	22999836		21875	18832	4	SG11360001_257864010025_S001_CGH_1105_Oct12_2_4, SG11360001_257864010010_S001_CGH_1105_Oct12_1_4, SG11360001_257864010023_S001_CGH_1105_Oct12_1_2, SG11360001_257864010023_S001_CGH_1105_Oct12_1_1, SG11360001_257864010010_S001_CGH_1105_Oct12_1_2, SG11360001_257864010014_S001_CGH_1105_Oct12_2_4, SG11360001_257864010025_S001_CGH_1105_Oct12_2_3
chr7	22999836	23000023		25	188	3	SG11360001_257864010010_S001_CGH_1105_Oct12_1_4, SG11360001_257864010025_S001_CGH_1105_Oct12_2_4, SG11360001_257864010023_S001_CGH_1105_Oct12_1_2, SG11360001_257864010023_S001_CGH_1105_Oct12_1_1, SG11360001_257864010010_S001_CGH_1105_Oct12_1_2, SG11360001_257864010014_S001_CGH_1105_Oct12_2_4, SG11360001_257864010010_S001_CGH_1105_Oct12_2_3, SG11360001_257864010025_S001_CGH_1105_Oct12_2_3
chr7	23000731	23017142		37.5	16412	15	SG11360001_257864010012_S001_CGH_1105_Oct12_1_1, SG11360001_257864010012_S001_CGH_1105_Oct12_1_2, SG11360001_257864010010_S001_CGH_1105_Oct12_1_4, SG11360001_257864010025_S001_CGH_1105_Oct12_2_4, SG11360001_257864010023_S001_CGH_1105_Oct12_1_2, SG11360001_257864010023_S001_CGH_1105_Oct12_1_1, SG11360001_257864010026_S001_CGH_1105_Oct12_1_4, SG11360001_257864010010_S001_CGH_1105_Oct12_1_2, SG11360…
chr7	23018107	23030836		15625	12730	6	SG11360001_257864010025_S001_CGH_1105_Oct12_2_4, SG11360001_257864010010_S001_CGH_1105_Oct12_1_2, SG11360001_257864010014_S001_CGH_1105_Oct12_2_4, SG11360001_257864010012_S001_CGH_1105_Oct12_1_3, SG11360001_257864010025_S001_CGH_1105_Oct12_2_3
chr7	23053614	24323890	3125		1270277	7	SG11360001_257864010023_S001_CGH_1105_Oct12_1_2
chr7	23053614	24323890		3125	1270277	7	SG11360001_257864010014_S001_CGH_1105_Oct12_2_4
chr7	24323943	24324879	18.75		937	4	SG11360001_257864010012_S001_CGH_1105_Oct12_1_1, SG11360001_257864010010_S001_CGH_1105_Oct12_1_1, SG11360001_257864010023_S001_CGH_1105_Oct12_1_2, SG11360001_257864010012_S001_CGH_1105_Oct12_1_2, SG11360001_257864010026_S001_CGH_1105_Oct12_1_4, SG11360001_257864010012_S001_CGH_1105_Oct12_1_3
chr7	24323943	24324879		3125	937	4	SG11360001_257864010014_S001_CGH_1105_Oct12_2_4
chr7	24325025	30854399	3125		6529375	110	SG11360001_257864010023_S001_CGH_1105_Oct12_1_2
chr7	24325025	30854399		3125	6529375	110	SG11360001_257864010014_S001_CGH_1105_Oct12_2_4
chr7	31092076	31144626	12.5		52551	47	SG11360001_257864010023_S001_CGH_1105_Oct12_1_2, SG11360001_257864010025_S001_CGH_1105_Oct12_2_4, SG11360001_257864010026_S001_CGH_1105_Oct12_1_4, SG11360001_257864010012_S001_CGH_1105_Oct12_1_3
chr7	31144626	34081273	9375		2936648	29	SG11360001_257864010023_S001_CGH_1105_Oct12_1_2, SG11360001_257864010026_S001_CGH_1105_Oct12_1_4, SG11360001_257864010012_S001_CGH_1105_Oct12_1_3
chr7	34081273	35621615	6.25		1540343	7	SG11360001_257864010023_S001_CGH_1105_Oct12_1_2, SG11360001_257864010012_S001_CGH_1105_Oct12_1_3
chr7	34081274	35621615		3125	1540342	6	SG11360001_257864010026_S001_CGH_1105_Oct12_1_4
chr7	35621615	36967319	6.25		1345705	6	SG11360001_257864010023_S001_CGH_1105_Oct12_1_2, SG11360001_257864010012_S001_CGH_1105_Oct12_1_3
chr7	35621615	36967319		6.25	1345705	6	SG11360001_257864010026_S001_CGH_1105_Oct12_1_4, SG11360001_257864010023_S001_CGH_1105_Oct12_1_1
chr7	36967319	38165524	6.25		1198206	5	SG11360001_257864010023_S001_CGH_1105_Oct12_1_2, SG11360001_257864010012_S001_CGH_1105_Oct12_1_3
chr7	36967319	38165524		12.5	1198206	5	SG11360001_257864010012_S001_CGH_1105_Oct12_1_2, SG11360001_257864010023_S001_CGH_1105_Oct12_1_1, SG11360001_257864010026_S001_CGH_1105_Oct12_1_4, SG11360001_257864010025_S001_CGH_1105_Oct12_2_3
chr7	38165524	39431206	6.25		1265683	4	SG11360001_257864010023_S001_CGH_1105_Oct12_1_2, SG11360001_257864010012_S001_CGH_1105_Oct12_1_3
chr7	38165524	39431206		6.25	1265683	4	SG11360001_257864010026_S001_CGH_1105_Oct12_1_4, SG11360001_257864010023_S001_CGH_1105_Oct12_1_1
chr7	39924205	42079559	9375		2155355	31	SG11360001_257864010023_S001_CGH_1105_Oct12_1_2, SG11360001_257864010026_S001_CGH_1105_Oct12_1_4, SG11360001_257864010012_S001_CGH_1105_Oct12_1_3
chr7	42079559	42084946	6.25		5388	5	SG11360001_257864010026_S001_CGH_1105_Oct12_1_4, SG11360001_257864010012_S001_CGH_1105_Oct12_1_3
chr7	42079560	42084946		3125	5387	4	SG11360001_257864010023_S001_CGH_1105_Oct12_1_2
chr7	42084947	43801245	9375		1716299	21	SG11360001_257864010023_S001_CGH_1105_Oct12_1_2, SG11360001_257864010026_S001_CGH_1105_Oct12_1_4, SG11360001_257864010012_S001_CGH_1105_Oct12_1_3
chr7	43801245	45222957	12.5		1421713	38	SG11360001_257864010023_S001_CGH_1105_Oct12_1_2, SG11360001_257864010025_S001_CGH_1105_Oct12_2_4, SG11360001_257864010026_S001_CGH_1105_Oct12_1_4, SG11360001_257864010012_S001_CGH_1105_Oct12_1_3
chr7	45223379	48033846	3125		2810468	16	SG11360001_257864010023_S001_CGH_1105_Oct12_1_2
chr7	48033846	48035681	6.25		1836	5	SG11360001_257864010023_S001_CGH_1105_Oct12_1_2, SG11360001_257864010013_S001_CGH_1105_Oct12_1_1
chr7	48035681	50566849	3125		2531169	55	SG11360001_257864010023_S001_CGH_1105_Oct12_1_2
chr7	50566849	50628826	6.25		61978	23	SG11360001_257864010012_S001_CGH_1105_Oct12_1_1, SG11360001_257864010023_S001_CGH_1105_Oct12_1_2
chr7	50632929	50857966	3125		225038	4	SG11360001_257864010013_S001_CGH_1105_Oct12_1_1
chr7	65420962	66093869	3125		672908	3	SG11360001_257864010027_S001_CGH_1105_Oct12_2_4
chr7	66093869	66094182	25		314	3	SG11360001_257864010012_S001_CGH_1105_Oct12_1_1, SG11360001_257864010023_S001_CGH_1105_Oct12_1_2, SG11360001_257864010011_S001_CGH_1105_Oct12_2_4, SG11360001_257864010010_S001_CGH_1105_Oct12_1_1, SG11360001_257864010012_S001_CGH_1105_Oct12_1_2, SG11360001_257864010027_S001_CGH_1105_Oct12_2_4, SG11360001_257864010026_S001_CGH_1105_Oct12_1_4, SG11360001_257864010012_S001_CGH_1105_Oct12_1_3
chr7	66093869	66094182		6.25	314	3	SG11360001_257864010011_S001_CGH_1105_Oct12_1_2, SG11360001_257864010025_S001_CGH_1105_Oct12_2_2
chr7	66094182	66103418	6.25		9237	6	SG11360001_257864010023_S001_CGH_1105_Oct12_1_2, SG11360001_257864010027_S001_CGH_1105_Oct12_2_4
chr7	66103418	74338985	3125		8235568	32	SG11360001_257864010023_S001_CGH_1105_Oct12_1_2
chr7	74338985	75931906	6.25		1592922	5	SG11360001_257864010023_S001_CGH_1105_Oct12_1_2, SG11360001_257864010025_S001_CGH_1105_Oct12_2_4
chr7	75931906	75933294	18.75		1389	6	SG11360001_257864010012_S001_CGH_1105_Oct12_1_1, SG11360001_257864010023_S001_CGH_1105_Oct12_1_2, SG11360001_257864010012_S001_CGH_1105_Oct12_1_2, SG11360001_257864010025_S001_CGH_1105_Oct12_2_4, SG11360001_257864010026_S001_CGH_1105_Oct12_1_4, SG11360001_257864010012_S001_CGH_1105_Oct12_1_3
chr7	75933294	75986814	6.25		53521	3	SG11360001_257864010023_S001_CGH_1105_Oct12_1_2, SG11360001_257864010025_S001_CGH_1105_Oct12_2_4
chr7	80275433	80285877	3125		10445	7	SG11360001_257864010011_S001_CGH_1105_Oct12_1_4
chr7	80285877	80293781	6.25		7905	11	SG11360001_257864010011_S001_CGH_1105_Oct12_1_4, SG11360001_257864010025_S001_CGH_1105_Oct12_2_2
chr7	80293781	80295704	9375		1924	4	SG11360001_257864010011_S001_CGH_1105_Oct12_1_4, SG11360001_257864010026_S001_CGH_1105_Oct12_2_4, SG11360001_257864010025_S001_CGH_1105_Oct12_2_2
chr7	80295787	81248527	3125		952741	25	SG11360001_257864010011_S001_CGH_1105_Oct12_1_4
chr7	87145767	87146033	3125		267	3	SG11360001_257864010014_S001_CGH_1105_Oct12_2_4
chr7	87196055	87196319	3125		265	3	SG11360001_257864010026_S001_CGH_1105_Oct12_1_1
chr7	87229445	87230303	3125		859	4	SG11360001_257864010023_S001_CGH_1105_Oct12_1_2
chr7	94927660	94940647	3125		12988	13	SG11360001_257864010025_S001_CGH_1105_Oct12_2_2
chr7	94940647	94944783	6.25		4137	6	SG11360001_257864010013_S001_CGH_1105_Oct12_1_1, SG11360001_257864010025_S001_CGH_1105_Oct12_2_2
chr7	94944783	94947798	12.5		3016	7	SG11360001_257864010026_S001_CGH_1105_Oct12_1_1, SG11360001_257864010014_S001_CGH_1105_Oct12_2_4, SG11360001_257864010013_S001_CGH_1105_Oct12_1_1, SG11360001_257864010025_S001_CGH_1105_Oct12_2_2
chr7	94947798	94991792	9375		43995	10	SG11360001_257864010014_S001_CGH_1105_Oct12_2_4, SG11360001_257864010013_S001_CGH_1105_Oct12_1_1, SG11360001_257864010025_S001_CGH_1105_Oct12_2_2
chr7	94991792	94993167	12.5		1376	5	SG11360001_257864010026_S001_CGH_1105_Oct12_1_1, SG11360001_257864010014_S001_CGH_1105_Oct12_2_4, SG11360001_257864010013_S001_CGH_1105_Oct12_1_1, SG11360001_257864010025_S001_CGH_1105_Oct12_2_2
chr7	94993167	95019529	3125		26363	11	SG11360001_257864010025_S001_CGH_1105_Oct12_2_2
chr7	95019529	95034826	6.25		15298	10	SG11360001_257864010025_S001_CGH_1105_Oct12_2_4, SG11360001_257864010025_S001_CGH_1105_Oct12_2_2
chr7	95034826	95041112	3125		6287	12	SG11360001_257864010025_S001_CGH_1105_Oct12_2_2
chr7	99699098	100487735	18.75		788638	34	SG11360001_257864010012_S001_CGH_1105_Oct12_1_1, SG11360001_257864010023_S001_CGH_1105_Oct12_1_2, SG11360001_257864010012_S001_CGH_1105_Oct12_1_2, SG11360001_257864010025_S001_CGH_1105_Oct12_2_4, SG11360001_257864010026_S001_CGH_1105_Oct12_1_4, SG11360001_257864010012_S001_CGH_1105_Oct12_1_3
chr7	100488043	100491768	28125		3726	11	SG11360001_257864010012_S001_CGH_1105_Oct12_1_1, SG11360001_257864010010_S001_CGH_1105_Oct12_1_1, SG11360001_257864010023_S001_CGH_1105_Oct12_1_2, SG11360001_257864010012_S001_CGH_1105_Oct12_1_2, SG11360001_257864010025_S001_CGH_1105_Oct12_2_4, SG11360001_257864010010_S001_CGH_1105_Oct12_1_4, SG11360001_257864010026_S001_CGH_1105_Oct12_1_4, SG11360001_257864010012_S001_CGH_1105_Oct12_1_3, SG11360…
chr7	100491768	100493729	34375		1962	3	SG11360001_257864010012_S001_CGH_1105_Oct12_1_1, SG11360001_257864010023_S001_CGH_1105_Oct12_1_2, SG11360001_257864010010_S001_CGH_1105_Oct12_1_1, SG11360001_257864010012_S001_CGH_1105_Oct12_1_2, SG11360001_257864010025_S001_CGH_1105_Oct12_2_4, SG11360001_257864010010_S001_CGH_1105_Oct12_1_4, SG11360001_257864010026_S001_CGH_1105_Oct12_1_4, SG11360001_257864010012_S001_CGH_1105_Oct12_1_3, SG11360…
chr7	100493729	100493862	40625		134	3	SG11360001_257864010012_S001_CGH_1105_Oct12_1_1, SG11360001_257864010010_S001_CGH_1105_Oct12_1_4, SG11360001_257864010026_S001_CGH_1105_Oct12_1_4, SG11360001_257864010026_S001_CGH_1105_Oct12_2_3, SG11360001_257864010023_S001_CGH_1105_Oct12_1_2, SG11360001_257864010010_S001_CGH_1105_Oct12_1_1, SG11360001_257864010012_S001_CGH_1105_Oct12_1_2, SG11360001_257864010025_S001_CGH_1105_Oct12_2_4, SG11360…
chr7	100493862	100780272	18.75		286411	20	SG11360001_257864010012_S001_CGH_1105_Oct12_1_1, SG11360001_257864010026_S001_CGH_1105_Oct12_1_4, SG11360001_257864010023_S001_CGH_1105_Oct12_1_2, SG11360001_257864010012_S001_CGH_1105_Oct12_1_2, SG11360001_257864010025_S001_CGH_1105_Oct12_2_4, SG11360001_257864010012_S001_CGH_1105_Oct12_1_3
chr7	103205981	103557655		3125	351675	98	SG11360001_257864010023_S001_CGH_1105_Oct12_1_2
chr7	103629600	103629879	15625		280	3	SG11360001_257864010012_S001_CGH_1105_Oct12_1_1, SG11360001_257864010011_S001_CGH_1105_Oct12_2_4, SG11360001_257864010012_S001_CGH_1105_Oct12_1_2, SG11360001_257864010026_S001_CGH_1105_Oct12_1_4, SG11360001_257864010012_S001_CGH_1105_Oct12_1_3
chr7	103947715	106842277		6.25	2894563	10	SG11360001_257864010026_S001_CGH_1105_Oct12_2_4, SG11360001_257864010026_S001_CGH_1105_Oct12_1_4
chr7	106842277	106897082		3125	54806	18	SG11360001_257864010026_S001_CGH_1105_Oct12_1_4
chr7	106897082	106921675		6.25	24594	7	SG11360001_257864010023_S001_CGH_1105_Oct12_1_2, SG11360001_257864010026_S001_CGH_1105_Oct12_1_4
chr7	106921675	107167791		12.5	246117	25	SG11360001_257864010012_S001_CGH_1105_Oct12_1_2, SG11360001_257864010023_S001_CGH_1105_Oct12_1_2, SG11360001_257864010026_S001_CGH_1105_Oct12_1_4, SG11360001_257864010012_S001_CGH_1105_Oct12_1_3
chr7	107188640	107198681		3125	10042	7	SG11360001_257864010026_S001_CGH_1105_Oct12_1_4
chr7	107204335	107531516	15625		327182	5	SG11360001_257864010023_S001_CGH_1105_Oct12_1_2, SG11360001_257864010012_S001_CGH_1105_Oct12_1_2, SG11360001_257864010025_S001_CGH_1105_Oct12_2_3, SG11360001_257864010025_S001_CGH_1105_Oct12_2_4, SG11360001_257864010012_S001_CGH_1105_Oct12_1_3
chr7	107531516	107531788	28125		273	5	SG11360001_257864010012_S001_CGH_1105_Oct12_1_1, SG11360001_257864010023_S001_CGH_1105_Oct12_1_2, SG11360001_257864010011_S001_CGH_1105_Oct12_2_4, SG11360001_257864010012_S001_CGH_1105_Oct12_1_2, SG11360001_257864010025_S001_CGH_1105_Oct12_2_4, SG11360001_257864010025_S001_CGH_1105_Oct12_2_3, SG11360001_257864010027_S001_CGH_1105_Oct12_2_4, SG11360001_257864010026_S001_CGH_1105_Oct12_1_4, SG11360…
chr7	107531788	107533847	6.25		2060	3	SG11360001_257864010012_S001_CGH_1105_Oct12_1_2, SG11360001_257864010027_S001_CGH_1105_Oct12_2_4
chr7	107533847	107542313	3125		8467	3	SG11360001_257864010027_S001_CGH_1105_Oct12_2_4
chr7	110984209	111149166		3125	164958	3	SG11360001_257864010025_S001_CGH_1105_Oct12_2_3
chr7	113518542	115834443		3125	2315902	17	SG11360001_257864010025_S001_CGH_1105_Oct12_2_4
chr7	116165030	116166753	3125		1724	6	SG11360001_257864010025_S001_CGH_1105_Oct12_2_4
chr7	124197460	124387173	3125		189714	4	SG11360001_257864010026_S001_CGH_1105_Oct12_1_1
chr7	130039839	130040077	3125		239	3	SG11360001_257864010027_S001_CGH_1105_Oct12_2_4
chr7	130044610	130060774		3125	16165	12	SG11360001_257864010028_S001_CGH_1105_Oct12_1_4
chr7	145813585	145813901	6.25		317	3	SG11360001_257864010025_S001_CGH_1105_Oct12_2_4, SG11360001_257864010012_S001_CGH_1105_Oct12_1_3
chr7	145813901	146805304	3125		991404	14	SG11360001_257864010012_S001_CGH_1105_Oct12_1_3
chr7	146805304	147336437	9375		531134	28	SG11360001_257864010026_S001_CGH_1105_Oct12_1_1, SG11360001_257864010013_S001_CGH_1105_Oct12_1_1, SG11360001_257864010012_S001_CGH_1105_Oct12_1_3
chr7	147336437	147683906	6.25		347470	8	SG11360001_257864010013_S001_CGH_1105_Oct12_1_1, SG11360001_257864010012_S001_CGH_1105_Oct12_1_3
chr7	147683906	147869269	3125		185364	7	SG11360001_257864010012_S001_CGH_1105_Oct12_1_3
chr7	147869269	149169886	6.25		1300618	27	SG11360001_257864010025_S001_CGH_1105_Oct12_2_4, SG11360001_257864010012_S001_CGH_1105_Oct12_1_3
chr7	149169886	149172530	9375		2645	3	SG11360001_257864010025_S001_CGH_1105_Oct12_2_4, SG11360001_257864010025_S001_CGH_1105_Oct12_2_3, SG11360001_257864010012_S001_CGH_1105_Oct12_1_3
chr7	149174054	150705918	21875		1531865	85	SG11360001_257864010023_S001_CGH_1105_Oct12_1_2, SG11360001_257864010012_S001_CGH_1105_Oct12_1_2, SG11360001_257864010025_S001_CGH_1105_Oct12_2_4, SG11360001_257864010025_S001_CGH_1105_Oct12_2_3, SG11360001_257864010023_S001_CGH_1105_Oct12_1_1, SG11360001_257864010026_S001_CGH_1105_Oct12_1_4, SG11360001_257864010012_S001_CGH_1105_Oct12_1_3
chr7	150703914	150705918		3125	2005	7	SG11360001_257864010011_S001_CGH_1105_Oct12_1_2
chr7	150705918	150707305	25		1388	8	SG11360001_257864010012_S001_CGH_1105_Oct12_1_1, SG11360001_257864010023_S001_CGH_1105_Oct12_1_2, SG11360001_257864010012_S001_CGH_1105_Oct12_1_2, SG11360001_257864010025_S001_CGH_1105_Oct12_2_4, SG11360001_257864010025_S001_CGH_1105_Oct12_2_3, SG11360001_257864010023_S001_CGH_1105_Oct12_1_1, SG11360001_257864010026_S001_CGH_1105_Oct12_1_4, SG11360001_257864010012_S001_CGH_1105_Oct12_1_3
chr7	150705918	150707305		3125	1388	8	SG11360001_257864010011_S001_CGH_1105_Oct12_1_2
chr7	150707305	150755092	25		47788	36	SG11360001_257864010012_S001_CGH_1105_Oct12_1_1, SG11360001_257864010023_S001_CGH_1105_Oct12_1_2, SG11360001_257864010012_S001_CGH_1105_Oct12_1_2, SG11360001_257864010025_S001_CGH_1105_Oct12_2_3, SG11360001_257864010025_S001_CGH_1105_Oct12_2_4, SG11360001_257864010026_S001_CGH_1105_Oct12_1_4, SG11360001_257864010023_S001_CGH_1105_Oct12_1_1, SG11360001_257864010012_S001_CGH_1105_Oct12_1_3
chr7	150755092	154143176	21875		3388085	21	SG11360001_257864010023_S001_CGH_1105_Oct12_1_2, SG11360001_257864010012_S001_CGH_1105_Oct12_1_2, SG11360001_257864010025_S001_CGH_1105_Oct12_2_4, SG11360001_257864010025_S001_CGH_1105_Oct12_2_3, SG11360001_257864010023_S001_CGH_1105_Oct12_1_1, SG11360001_257864010026_S001_CGH_1105_Oct12_1_4, SG11360001_257864010012_S001_CGH_1105_Oct12_1_3
chr7	154143176	154237547	25		94372	8	SG11360001_257864010026_S001_CGH_1105_Oct12_1_1, SG11360001_257864010023_S001_CGH_1105_Oct12_1_2, SG11360001_257864010012_S001_CGH_1105_Oct12_1_2, SG11360001_257864010025_S001_CGH_1105_Oct12_2_3, SG11360001_257864010025_S001_CGH_1105_Oct12_2_4, SG11360001_257864010026_S001_CGH_1105_Oct12_1_4, SG11360001_257864010023_S001_CGH_1105_Oct12_1_1, SG11360001_257864010012_S001_CGH_1105_Oct12_1_3
chr7	154237547	155604820	21875		1367274	84	SG11360001_257864010023_S001_CGH_1105_Oct12_1_2, SG11360001_257864010012_S001_CGH_1105_Oct12_1_2, SG11360001_257864010025_S001_CGH_1105_Oct12_2_4, SG11360001_257864010025_S001_CGH_1105_Oct12_2_3, SG11360001_257864010023_S001_CGH_1105_Oct12_1_1, SG11360001_257864010026_S001_CGH_1105_Oct12_1_4, SG11360001_257864010012_S001_CGH_1105_Oct12_1_3
chr7	155604820	157129732	18.75		1524913	7	SG11360001_257864010023_S001_CGH_1105_Oct12_1_2, SG11360001_257864010012_S001_CGH_1105_Oct12_1_2, SG11360001_257864010025_S001_CGH_1105_Oct12_2_3, SG11360001_257864010025_S001_CGH_1105_Oct12_2_4, SG11360001_257864010023_S001_CGH_1105_Oct12_1_1, SG11360001_257864010012_S001_CGH_1105_Oct12_1_3
chr7	157151372	157202451	9375		51080	18	SG11360001_257864010023_S001_CGH_1105_Oct12_1_2, SG11360001_257864010025_S001_CGH_1105_Oct12_2_4, SG11360001_257864010023_S001_CGH_1105_Oct12_1_1
chr7	157202451	157202637	12.5		187	3	SG11360001_257864010023_S001_CGH_1105_Oct12_1_2, SG11360001_257864010025_S001_CGH_1105_Oct12_2_4, SG11360001_257864010023_S001_CGH_1105_Oct12_1_1, SG11360001_257864010026_S001_CGH_1105_Oct12_1_4
chr7	157202637	158201521	9375		998885	6	SG11360001_257864010023_S001_CGH_1105_Oct12_1_2, SG11360001_257864010025_S001_CGH_1105_Oct12_2_4, SG11360001_257864010023_S001_CGH_1105_Oct12_1_1
chr8	1711955	1841897	6.25		129943	47	SG11360001_257864010023_S001_CGH_1105_Oct12_1_2, SG11360001_257864010025_S001_CGH_1105_Oct12_2_4
chr8	1833704	1841897		3125	8194	6	SG11360001_257864010026_S001_CGH_1105_Oct12_1_4
chr8	1841897	1905252	6.25		63356	46	SG11360001_257864010023_S001_CGH_1105_Oct12_1_2, SG11360001_257864010025_S001_CGH_1105_Oct12_2_4
chr8	1905252	11703072	3125		9797821	37	SG11360001_257864010023_S001_CGH_1105_Oct12_1_2
chr8	11703072	11706597	6.25		3526	14	SG11360001_257864010023_S001_CGH_1105_Oct12_1_2, SG11360001_257864010025_S001_CGH_1105_Oct12_2_4
chr8	11706597	11725410	9375		18814	17	SG11360001_257864010023_S001_CGH_1105_Oct12_1_2, SG11360001_257864010025_S001_CGH_1105_Oct12_2_4, SG11360001_257864010026_S001_CGH_1105_Oct12_1_4
chr8	11725410	11725605	12.5		196	3	SG11360001_257864010023_S001_CGH_1105_Oct12_1_2, SG11360001_257864010012_S001_CGH_1105_Oct12_1_2, SG11360001_257864010025_S001_CGH_1105_Oct12_2_4, SG11360001_257864010026_S001_CGH_1105_Oct12_1_4
chr8	11725605	13182928	6.25		1457324	6	SG11360001_257864010023_S001_CGH_1105_Oct12_1_2, SG11360001_257864010025_S001_CGH_1105_Oct12_2_4
chr8	13182928	14797679	3125		1614752	7	SG11360001_257864010023_S001_CGH_1105_Oct12_1_2
chr8	13461093	14797679		3125	1336587	6	SG11360001_257864010025_S001_CGH_1105_Oct12_2_4
chr8	14797679	15570676	3125		772998	3	SG11360001_257864010023_S001_CGH_1105_Oct12_1_2
chr8	15570676	16241027	6.25		670352	3	SG11360001_257864010023_S001_CGH_1105_Oct12_1_2, SG11360001_257864010026_S001_CGH_1105_Oct12_2_3
chr8	16241027	16859253	3125		618227	9	SG11360001_257864010023_S001_CGH_1105_Oct12_1_2
chr8	16859253	17104351	15625		245099	10	SG11360001_257864010012_S001_CGH_1105_Oct12_1_1, SG11360001_257864010023_S001_CGH_1105_Oct12_1_2, SG11360001_257864010025_S001_CGH_1105_Oct12_2_4, SG11360001_257864010026_S001_CGH_1105_Oct12_1_4, SG11360001_257864010012_S001_CGH_1105_Oct12_1_3
chr8	16874409	17104351		3125	229943	3	SG11360001_257864010011_S001_CGH_1105_Oct12_1_2
chr8	17104351	17104815	18.75		465	4	SG11360001_257864010012_S001_CGH_1105_Oct12_1_1, SG11360001_257864010023_S001_CGH_1105_Oct12_1_2, SG11360001_257864010012_S001_CGH_1105_Oct12_1_2, SG11360001_257864010025_S001_CGH_1105_Oct12_2_4, SG11360001_257864010026_S001_CGH_1105_Oct12_1_4, SG11360001_257864010012_S001_CGH_1105_Oct12_1_3
chr8	17104351	17104815		3125	465	4	SG11360001_257864010011_S001_CGH_1105_Oct12_1_2
chr8	17123459	17126501		6.25	3043	8	SG11360001_257864010027_S001_CGH_1105_Oct12_2_4, SG11360001_257864010023_S001_CGH_1105_Oct12_1_2
chr8	17126501	17132506		3125	6006	3	SG11360001_257864010027_S001_CGH_1105_Oct12_2_4
chr8	17199005	17230674	3125		31670	12	SG11360001_257864010014_S001_CGH_1105_Oct12_2_4
chr8	19811876	19813662	3125		1787	4	SG11360001_257864010026_S001_CGH_1105_Oct12_1_1
chr8	22210528	22211945	6.25		1418	7	SG11360001_257864010027_S001_CGH_1105_Oct12_2_4, SG11360001_257864010027_S001_CGH_1105_Oct12_2_2
chr8	22211745	22211945		3125	201	3	SG11360001_257864010028_S001_CGH_1105_Oct12_1_4
chr8	24811762	25042296	3125		230535	7	SG11360001_257864010023_S001_CGH_1105_Oct12_1_2
chr8	25042296	25042516	18.75		221	3	SG11360001_257864010012_S001_CGH_1105_Oct12_1_1, SG11360001_257864010023_S001_CGH_1105_Oct12_1_2, SG11360001_257864010011_S001_CGH_1105_Oct12_2_4, SG11360001_257864010012_S001_CGH_1105_Oct12_1_2, SG11360001_257864010026_S001_CGH_1105_Oct12_1_4, SG11360001_257864010012_S001_CGH_1105_Oct12_1_3
chr8	25199803	25209370	3125		9568	9	SG11360001_257864010023_S001_CGH_1105_Oct12_1_2
chr8	25209370	25222119	6.25		12750	8	SG11360001_257864010023_S001_CGH_1105_Oct12_1_2, SG11360001_257864010023_S001_CGH_1105_Oct12_1_1
chr8	26721592	27318100	6.25		596509	7	SG11360001_257864010023_S001_CGH_1105_Oct12_1_2, SG11360001_257864010025_S001_CGH_1105_Oct12_2_4
chr8	27318689	27361265	15625		42577	27	SG11360001_257864010023_S001_CGH_1105_Oct12_1_2, SG11360001_257864010012_S001_CGH_1105_Oct12_1_2, SG11360001_257864010025_S001_CGH_1105_Oct12_2_3, SG11360001_257864010025_S001_CGH_1105_Oct12_2_4, SG11360001_257864010026_S001_CGH_1105_Oct12_1_4
chr8	27361265	27362726	18.75		1462	4	SG11360001_257864010026_S001_CGH_1105_Oct12_1_1, SG11360001_257864010023_S001_CGH_1105_Oct12_1_2, SG11360001_257864010012_S001_CGH_1105_Oct12_1_2, SG11360001_257864010025_S001_CGH_1105_Oct12_2_4, SG11360001_257864010025_S001_CGH_1105_Oct12_2_3, SG11360001_257864010026_S001_CGH_1105_Oct12_1_4
chr8	27362726	27401456	15625		38731	40	SG11360001_257864010023_S001_CGH_1105_Oct12_1_2, SG11360001_257864010012_S001_CGH_1105_Oct12_1_2, SG11360001_257864010025_S001_CGH_1105_Oct12_2_3, SG11360001_257864010025_S001_CGH_1105_Oct12_2_4, SG11360001_257864010026_S001_CGH_1105_Oct12_1_4
chr8	27401456	27472331	12.5		70876	40	SG11360001_257864010023_S001_CGH_1105_Oct12_1_2, SG11360001_257864010025_S001_CGH_1105_Oct12_2_4, SG11360001_257864010025_S001_CGH_1105_Oct12_2_3, SG11360001_257864010026_S001_CGH_1105_Oct12_1_4
chr8	27472331	27950673	9375		478343	3	SG11360001_257864010023_S001_CGH_1105_Oct12_1_2, SG11360001_257864010025_S001_CGH_1105_Oct12_2_3, SG11360001_257864010026_S001_CGH_1105_Oct12_1_4
chr8	27950673	27950792	12.5		120	3	SG11360001_257864010023_S001_CGH_1105_Oct12_1_2, SG11360001_257864010025_S001_CGH_1105_Oct12_2_3, SG11360001_257864010026_S001_CGH_1105_Oct12_1_4, SG11360001_257864010023_S001_CGH_1105_Oct12_1_1
chr8	27968011	27990039		3125	22029	10	SG11360001_257864010027_S001_CGH_1105_Oct12_2_4
chr8	31497260	31498052	6.25		793	3	SG11360001_257864010025_S001_CGH_1105_Oct12_2_4, SG11360001_257864010026_S001_CGH_1105_Oct12_1_4
chr8	31498052	32405886	3125		907835	3	SG11360001_257864010025_S001_CGH_1105_Oct12_2_4
chr8	32405886	32406314	9375		429	3	SG11360001_257864010025_S001_CGH_1105_Oct12_2_4, SG11360001_257864010025_S001_CGH_1105_Oct12_2_3, SG11360001_257864010026_S001_CGH_1105_Oct12_1_4
chr8	32599491	32600237	6.25		747	4	SG11360001_257864010026_S001_CGH_1105_Oct12_1_1, SG11360001_257864010026_S001_CGH_1105_Oct12_2_4
chr8	37821682	38089303	9375		267622	8	SG11360001_257864010023_S001_CGH_1105_Oct12_1_2, SG11360001_257864010025_S001_CGH_1105_Oct12_2_4, SG11360001_257864010026_S001_CGH_1105_Oct12_1_4
chr8	38089303	38089366	12.5		64	3	SG11360001_257864010023_S001_CGH_1105_Oct12_1_2, SG11360001_257864010025_S001_CGH_1105_Oct12_2_4, SG11360001_257864010026_S001_CGH_1105_Oct12_1_4, SG11360001_257864010026_S001_CGH_1105_Oct12_2_3
chr8	38090509	38092025	3125		1517	5	SG11360001_257864010025_S001_CGH_1105_Oct12_2_4
chr8	38091929	38092084		3125	156	3	SG11360001_257864010026_S001_CGH_1105_Oct12_1_4
chr8	38092084	38099800		6.25	7717	12	SG11360001_257864010026_S001_CGH_1105_Oct12_1_4, SG11360001_257864010014_S001_CGH_1105_Oct12_2_4
chr8	38099800	38865298		3125	765499	39	SG11360001_257864010014_S001_CGH_1105_Oct12_2_4
chr8	38865298	39093331		6.25	228034	65	SG11360001_257864010026_S001_CGH_1105_Oct12_1_4, SG11360001_257864010014_S001_CGH_1105_Oct12_2_4
chr8	39093331	40199169		3125	1105839	4	SG11360001_257864010014_S001_CGH_1105_Oct12_2_4
chr8	40381395	42033607	3125		1652213	9	SG11360001_257864010027_S001_CGH_1105_Oct12_2_4
chr8	42036397	42065196	25		28800	37	SG11360001_257864010012_S001_CGH_1105_Oct12_1_1, SG11360001_257864010023_S001_CGH_1105_Oct12_1_2, SG11360001_257864010012_S001_CGH_1105_Oct12_1_2, SG11360001_257864010025_S001_CGH_1105_Oct12_2_4, SG11360001_257864010027_S001_CGH_1105_Oct12_2_4, SG11360001_257864010025_S001_CGH_1105_Oct12_2_3, SG11360001_257864010026_S001_CGH_1105_Oct12_1_4, SG11360001_257864010012_S001_CGH_1105_Oct12_1_3
chr8	63998336	65214665	3125		1216330	6	SG11360001_257864010012_S001_CGH_1105_Oct12_1_1
chr8	74888547	74888759	18.75		213	3	SG11360001_257864010012_S001_CGH_1105_Oct12_1_1, SG11360001_257864010023_S001_CGH_1105_Oct12_1_2, SG11360001_257864010012_S001_CGH_1105_Oct12_1_2, SG11360001_257864010025_S001_CGH_1105_Oct12_2_4, SG11360001_257864010026_S001_CGH_1105_Oct12_1_4, SG11360001_257864010012_S001_CGH_1105_Oct12_1_3
chr8	74888759	75263569	6.25		374811	11	SG11360001_257864010023_S001_CGH_1105_Oct12_1_2, SG11360001_257864010025_S001_CGH_1105_Oct12_2_4
chr8	90994899	90996701	3125		1803	3	SG11360001_257864010012_S001_CGH_1105_Oct12_1_1
chr8	90996701	91013618	21875		16918	4	SG11360001_257864010012_S001_CGH_1105_Oct12_1_1, SG11360001_257864010023_S001_CGH_1105_Oct12_1_2, SG11360001_257864010012_S001_CGH_1105_Oct12_1_2, SG11360001_257864010025_S001_CGH_1105_Oct12_2_3, SG11360001_257864010025_S001_CGH_1105_Oct12_2_4, SG11360001_257864010026_S001_CGH_1105_Oct12_1_4, SG11360001_257864010012_S001_CGH_1105_Oct12_1_3
chr8	91013618	91013671	25		54	3	SG11360001_257864010012_S001_CGH_1105_Oct12_1_1, SG11360001_257864010023_S001_CGH_1105_Oct12_1_2, SG11360001_257864010014_S001_CGH_1105_Oct12_2_4, SG11360001_257864010012_S001_CGH_1105_Oct12_1_2, SG11360001_257864010025_S001_CGH_1105_Oct12_2_4, SG11360001_257864010025_S001_CGH_1105_Oct12_2_3, SG11360001_257864010026_S001_CGH_1105_Oct12_1_4, SG11360001_257864010012_S001_CGH_1105_Oct12_1_3
chr8	91094807	91095137	6.25		331	3	SG11360001_257864010023_S001_CGH_1105_Oct12_1_2, SG11360001_257864010026_S001_CGH_1105_Oct12_1_4
chr8	94776054	94776299	3125		246	3	SG11360001_257864010026_S001_CGH_1105_Oct12_1_1
chr8	99128194	100025401	3125		897208	4	SG11360001_257864010023_S001_CGH_1105_Oct12_1_2
chr8	100025401	100025984	12.5		584	5	SG11360001_257864010012_S001_CGH_1105_Oct12_1_1, SG11360001_257864010023_S001_CGH_1105_Oct12_1_2, SG11360001_257864010012_S001_CGH_1105_Oct12_1_2, SG11360001_257864010025_S001_CGH_1105_Oct12_2_4
chr8	100025984	100050789	3125		24806	3	SG11360001_257864010025_S001_CGH_1105_Oct12_2_4
chr8	100115139	100123272		3125	8134	4	SG11360001_257864010027_S001_CGH_1105_Oct12_2_4
chr8	100123272	100147799		6.25	24528	16	SG11360001_257864010027_S001_CGH_1105_Oct12_2_4, SG11360001_257864010023_S001_CGH_1105_Oct12_1_2
chr8	100147862	100148898	12.5		1037	3	SG11360001_257864010026_S001_CGH_1105_Oct12_1_1, SG11360001_257864010014_S001_CGH_1105_Oct12_2_4, SG11360001_257864010013_S001_CGH_1105_Oct12_1_1, SG11360001_257864010027_S001_CGH_1105_Oct12_2_2
chr8	100147862	100148898		3125	1037	3	SG11360001_257864010023_S001_CGH_1105_Oct12_1_2
chr8	100148898	100396443		3125	247546	28	SG11360001_257864010023_S001_CGH_1105_Oct12_1_2
chr8	100396443	100396645		6.25	203	3	SG11360001_257864010026_S001_CGH_1105_Oct12_1_1, SG11360001_257864010023_S001_CGH_1105_Oct12_1_2
chr8	100396645	100796762		3125	400118	75	SG11360001_257864010023_S001_CGH_1105_Oct12_1_2
chr8	101276205	101300076	3125		23872	18	SG11360001_257864010026_S001_CGH_1105_Oct12_1_1
chr8	101322252	101322303	21875		52	3	SG11360001_257864010012_S001_CGH_1105_Oct12_1_1, SG11360001_257864010023_S001_CGH_1105_Oct12_1_2, SG11360001_257864010010_S001_CGH_1105_Oct12_1_1, SG11360001_257864010012_S001_CGH_1105_Oct12_1_2, SG11360001_257864010025_S001_CGH_1105_Oct12_2_4, SG11360001_257864010026_S001_CGH_1105_Oct12_1_4, SG11360001_257864010012_S001_CGH_1105_Oct12_1_3
chr8	101322303	101348430	6.25		26128	3	SG11360001_257864010023_S001_CGH_1105_Oct12_1_2, SG11360001_257864010025_S001_CGH_1105_Oct12_2_4
chr8	106353347	116444958	3125		10091612	39	SG11360001_257864010010_S001_CGH_1105_Oct12_1_3
chr8	126044564	126044659	6.25		96	3	SG11360001_257864010014_S001_CGH_1105_Oct12_2_4, SG11360001_257864010026_S001_CGH_1105_Oct12_2_4
chr8	126103820	126104125	3125		306	3	SG11360001_257864010026_S001_CGH_1105_Oct12_1_4
chr8	132736544	133137215	3125		400672	3	SG11360001_257864010023_S001_CGH_1105_Oct12_1_1
chr8	133137215	133144407	6.25		7193	3	SG11360001_257864010025_S001_CGH_1105_Oct12_2_3, SG11360001_257864010023_S001_CGH_1105_Oct12_1_1
chr8	133144407	133146480	9375		2074	4	SG11360001_257864010023_S001_CGH_1105_Oct12_1_2, SG11360001_257864010025_S001_CGH_1105_Oct12_2_3, SG11360001_257864010023_S001_CGH_1105_Oct12_1_1
chr8	133146480	133150015	18.75		3536	4	SG11360001_257864010023_S001_CGH_1105_Oct12_1_2, SG11360001_257864010012_S001_CGH_1105_Oct12_1_2, SG11360001_257864010025_S001_CGH_1105_Oct12_2_3, SG11360001_257864010023_S001_CGH_1105_Oct12_1_1, SG11360001_257864010026_S001_CGH_1105_Oct12_1_4, SG11360001_257864010012_S001_CGH_1105_Oct12_1_3
chr8	133150015	133153578	21875		3564	9	SG11360001_257864010023_S001_CGH_1105_Oct12_1_2, SG11360001_257864010012_S001_CGH_1105_Oct12_1_2, SG11360001_257864010025_S001_CGH_1105_Oct12_2_3, SG11360001_257864010025_S001_CGH_1105_Oct12_2_4, SG11360001_257864010026_S001_CGH_1105_Oct12_1_4, SG11360001_257864010023_S001_CGH_1105_Oct12_1_1, SG11360001_257864010012_S001_CGH_1105_Oct12_1_3
chr8	133153578	134411862	28125		1258285	83	SG11360001_257864010023_S001_CGH_1105_Oct12_1_2, SG11360001_257864010012_S001_CGH_1105_Oct12_1_2, SG11360001_257864010025_S001_CGH_1105_Oct12_2_4, SG11360001_257864010025_S001_CGH_1105_Oct12_2_3, SG11360001_257864010027_S001_CGH_1105_Oct12_2_4, SG11360001_257864010023_S001_CGH_1105_Oct12_1_1, SG11360001_257864010026_S001_CGH_1105_Oct12_1_4, SG11360001_257864010012_S001_CGH_1105_Oct12_1_3, SG11360…
chr8	135182431	143118366	21875		7935936	27	SG11360001_257864010023_S001_CGH_1105_Oct12_1_2, SG11360001_257864010025_S001_CGH_1105_Oct12_2_4, SG11360001_257864010025_S001_CGH_1105_Oct12_2_3, SG11360001_257864010027_S001_CGH_1105_Oct12_2_4, SG11360001_257864010023_S001_CGH_1105_Oct12_1_1, SG11360001_257864010012_S001_CGH_1105_Oct12_1_3, SG11360001_257864010025_S001_CGH_1105_Oct12_2_2
chr8	143118366	144635580	18.75		1517215	5	SG11360001_257864010023_S001_CGH_1105_Oct12_1_2, SG11360001_257864010027_S001_CGH_1105_Oct12_2_4, SG11360001_257864010025_S001_CGH_1105_Oct12_2_3, SG11360001_257864010025_S001_CGH_1105_Oct12_2_4, SG11360001_257864010023_S001_CGH_1105_Oct12_1_1, SG11360001_257864010012_S001_CGH_1105_Oct12_1_3
chr8	144635736	145047622	28125		411887	142	SG11360001_257864010012_S001_CGH_1105_Oct12_1_1, SG11360001_257864010023_S001_CGH_1105_Oct12_1_2, SG11360001_257864010012_S001_CGH_1105_Oct12_1_2, SG11360001_257864010027_S001_CGH_1105_Oct12_2_4, SG11360001_257864010025_S001_CGH_1105_Oct12_2_3, SG11360001_257864010025_S001_CGH_1105_Oct12_2_4, SG11360001_257864010026_S001_CGH_1105_Oct12_1_4, SG11360001_257864010023_S001_CGH_1105_Oct12_1_1, SG11360…
chr8	145027845	145047622		6.25	19778	5	SG11360001_257864010011_S001_CGH_1105_Oct12_1_2, SG11360001_257864010025_S001_CGH_1105_Oct12_2_2
chr8	145047622	145050879	25		3258	4	SG11360001_257864010012_S001_CGH_1105_Oct12_1_1, SG11360001_257864010023_S001_CGH_1105_Oct12_1_2, SG11360001_257864010012_S001_CGH_1105_Oct12_1_2, SG11360001_257864010027_S001_CGH_1105_Oct12_2_4, SG11360001_257864010025_S001_CGH_1105_Oct12_2_3, SG11360001_257864010025_S001_CGH_1105_Oct12_2_4, SG11360001_257864010026_S001_CGH_1105_Oct12_1_4, SG11360001_257864010012_S001_CGH_1105_Oct12_1_3
chr8	145047622	145050879		3125	3258	4	SG11360001_257864010025_S001_CGH_1105_Oct12_2_2
chr9	2621818	2622235	9375		418	3	SG11360001_257864010023_S001_CGH_1105_Oct12_1_2, SG11360001_257864010010_S001_CGH_1105_Oct12_1_1, SG11360001_257864010026_S001_CGH_1105_Oct12_1_4
chr9	2622235	2641624	6.25		19390	9	SG11360001_257864010010_S001_CGH_1105_Oct12_1_1, SG11360001_257864010023_S001_CGH_1105_Oct12_1_2
chr9	2641624	2643917	3125		2294	5	SG11360001_257864010023_S001_CGH_1105_Oct12_1_2
chr9	2644972	2646320		3125	1349	5	SG11360001_257864010023_S001_CGH_1105_Oct12_1_2
chr9	2646320	2648578	3125		2259	10	SG11360001_257864010026_S001_CGH_1105_Oct12_1_1
chr9	2646320	2648578		3125	2259	10	SG11360001_257864010023_S001_CGH_1105_Oct12_1_2
chr9	2648578	2653865	6.25		5288	16	SG11360001_257864010026_S001_CGH_1105_Oct12_1_1, SG11360001_257864010025_S001_CGH_1105_Oct12_2_2
chr9	2648578	2653865		6.25	5288	16	SG11360001_257864010023_S001_CGH_1105_Oct12_1_2, SG11360001_257864010028_S001_CGH_1105_Oct12_1_4
chr9	2654436	6254396		12.5	3599961	30	SG11360001_257864010023_S001_CGH_1105_Oct12_1_2, SG11360001_257864010026_S001_CGH_1105_Oct12_1_4, SG11360001_257864010028_S001_CGH_1105_Oct12_1_4, SG11360001_257864010012_S001_CGH_1105_Oct12_1_3
chr9	6254396	6532506		9375	278111	7	SG11360001_257864010023_S001_CGH_1105_Oct12_1_2, SG11360001_257864010026_S001_CGH_1105_Oct12_1_4, SG11360001_257864010012_S001_CGH_1105_Oct12_1_3
chr9	6534719	6610218	3125		75500	58	SG11360001_257864010023_S001_CGH_1105_Oct12_1_2
chr9	6610218	6644605	6.25		34388	8	SG11360001_257864010023_S001_CGH_1105_Oct12_1_2, SG11360001_257864010025_S001_CGH_1105_Oct12_2_4
chr9	6644605	6645255	9375		651	3	SG11360001_257864010012_S001_CGH_1105_Oct12_1_1, SG11360001_257864010023_S001_CGH_1105_Oct12_1_2, SG11360001_257864010025_S001_CGH_1105_Oct12_2_4
chr9	6645255	6645736	15625		482	4	SG11360001_257864010012_S001_CGH_1105_Oct12_1_1, SG11360001_257864010023_S001_CGH_1105_Oct12_1_2, SG11360001_257864010012_S001_CGH_1105_Oct12_1_2, SG11360001_257864010025_S001_CGH_1105_Oct12_2_4, SG11360001_257864010026_S001_CGH_1105_Oct12_1_4
chr9	20509690	21462503		3125	952814	7	SG11360001_257864010026_S001_CGH_1105_Oct12_1_4
chr9	21967715	21968253	6.25		539	3	SG11360001_257864010023_S001_CGH_1105_Oct12_1_2, SG11360001_257864010025_S001_CGH_1105_Oct12_2_4
chr9	21968253	21974581	12.5		6329	8	SG11360001_257864010012_S001_CGH_1105_Oct12_1_1, SG11360001_257864010023_S001_CGH_1105_Oct12_1_2, SG11360001_257864010012_S001_CGH_1105_Oct12_1_2, SG11360001_257864010025_S001_CGH_1105_Oct12_2_4
chr9	21974581	21994336	18.75		19756	5	SG11360001_257864010012_S001_CGH_1105_Oct12_1_1, SG11360001_257864010023_S001_CGH_1105_Oct12_1_2, SG11360001_257864010012_S001_CGH_1105_Oct12_1_2, SG11360001_257864010025_S001_CGH_1105_Oct12_2_4, SG11360001_257864010026_S001_CGH_1105_Oct12_1_4, SG11360001_257864010012_S001_CGH_1105_Oct12_1_3
chr9	23196282	24449398	3125		1253117	5	SG11360001_257864010026_S001_CGH_1105_Oct12_1_1
chr9	26023775	27556574		3125	1532800	18	SG11360001_257864010026_S001_CGH_1105_Oct12_1_4
chr9	27556574	27556840	3125		267	3	SG11360001_257864010027_S001_CGH_1105_Oct12_2_4
chr9	27556574	27556840		6.25	267	3	SG11360001_257864010026_S001_CGH_1105_Oct12_1_4, SG11360001_257864010028_S001_CGH_1105_Oct12_1_4
chr9	27556840	27566733		3125	9894	16	SG11360001_257864010026_S001_CGH_1105_Oct12_1_4
chr9	27573338	27573899	6.25		562	4	SG11360001_257864010023_S001_CGH_1105_Oct12_1_2, SG11360001_257864010026_S001_CGH_1105_Oct12_1_4
chr9	33001449	34636956	6.25		1635508	13	SG11360001_257864010023_S001_CGH_1105_Oct12_1_2, SG11360001_257864010025_S001_CGH_1105_Oct12_2_4
chr9	34636956	35057322	9375		420367	13	SG11360001_257864010023_S001_CGH_1105_Oct12_1_2, SG11360001_257864010012_S001_CGH_1105_Oct12_1_2, SG11360001_257864010025_S001_CGH_1105_Oct12_2_4
chr9	35057322	35059798	15625		2477	9	SG11360001_257864010023_S001_CGH_1105_Oct12_1_2, SG11360001_257864010012_S001_CGH_1105_Oct12_1_2, SG11360001_257864010025_S001_CGH_1105_Oct12_2_4, SG11360001_257864010027_S001_CGH_1105_Oct12_2_4, SG11360001_257864010013_S001_CGH_1105_Oct12_1_1
chr9	35059798	35062078	18.75		2281	15	SG11360001_257864010026_S001_CGH_1105_Oct12_1_1, SG11360001_257864010023_S001_CGH_1105_Oct12_1_2, SG11360001_257864010012_S001_CGH_1105_Oct12_1_2, SG11360001_257864010013_S001_CGH_1105_Oct12_1_1, SG11360001_257864010027_S001_CGH_1105_Oct12_2_4, SG11360001_257864010025_S001_CGH_1105_Oct12_2_4
chr9	35062078	35065402	15625		3325	10	SG11360001_257864010026_S001_CGH_1105_Oct12_1_1, SG11360001_257864010023_S001_CGH_1105_Oct12_1_2, SG11360001_257864010025_S001_CGH_1105_Oct12_2_4, SG11360001_257864010027_S001_CGH_1105_Oct12_2_4, SG11360001_257864010013_S001_CGH_1105_Oct12_1_1
chr9	35066708	35067974	25		1267	5	SG11360001_257864010011_S001_CGH_1105_Oct12_1_2, SG11360001_257864010023_S001_CGH_1105_Oct12_1_2, SG11360001_257864010013_S001_CGH_1105_Oct12_1_1, SG11360001_257864010027_S001_CGH_1105_Oct12_2_4, SG11360001_257864010025_S001_CGH_1105_Oct12_2_4, SG11360001_257864010025_S001_CGH_1105_Oct12_2_3, SG11360001_257864010027_S001_CGH_1105_Oct12_2_2, SG11360001_257864010025_S001_CGH_1105_Oct12_2_2
chr9	35066708	35067974		12.5	1267	5	SG11360001_257864010026_S001_CGH_1105_Oct12_2_4, SG11360001_257864010026_S001_CGH_1105_Oct12_1_4, SG11360001_257864010026_S001_CGH_1105_Oct12_2_3, SG11360001_257864010028_S001_CGH_1105_Oct12_1_4
chr9	35067974	35072284	15625		4311	5	SG11360001_257864010023_S001_CGH_1105_Oct12_1_2, SG11360001_257864010025_S001_CGH_1105_Oct12_2_3, SG11360001_257864010025_S001_CGH_1105_Oct12_2_4, SG11360001_257864010027_S001_CGH_1105_Oct12_2_4, SG11360001_257864010013_S001_CGH_1105_Oct12_1_1
chr9	35072284	35072760	31.25		477	6	SG11360001_257864010012_S001_CGH_1105_Oct12_1_1, SG11360001_257864010023_S001_CGH_1105_Oct12_1_2, SG11360001_257864010011_S001_CGH_1105_Oct12_2_4, SG11360001_257864010012_S001_CGH_1105_Oct12_1_2, SG11360001_257864010013_S001_CGH_1105_Oct12_1_1, SG11360001_257864010027_S001_CGH_1105_Oct12_2_4, SG11360001_257864010025_S001_CGH_1105_Oct12_2_4, SG11360001_257864010025_S001_CGH_1105_Oct12_2_3, SG11360…
chr9	35072760	37747100	6.25		2674341	10	SG11360001_257864010025_S001_CGH_1105_Oct12_2_4, SG11360001_257864010013_S001_CGH_1105_Oct12_1_1
chr9	36041281	37747100		3125	1705820	7	SG11360001_257864010026_S001_CGH_1105_Oct12_2_3
chr9	37779786	38403205	3125		623420	14	SG11360001_257864010025_S001_CGH_1105_Oct12_2_4
chr9	37784647	38403205		3125	618559	5	SG11360001_257864010011_S001_CGH_1105_Oct12_1_2
chr9	39140211	41241323	3125		2101113	6	SG11360001_257864010011_S001_CGH_1105_Oct12_1_4
chr9	39140211	41241323		9375	2101113	6	SG11360001_257864010011_S001_CGH_1105_Oct12_1_2, SG11360001_257864010012_S001_CGH_1105_Oct12_1_1, SG11360001_257864010012_S001_CGH_1105_Oct12_1_2
chr9	41241323	41979244	3125		737922	4	SG11360001_257864010011_S001_CGH_1105_Oct12_1_4
chr9	41241323	41979244		12.5	737922	4	SG11360001_257864010011_S001_CGH_1105_Oct12_1_2, SG11360001_257864010012_S001_CGH_1105_Oct12_1_1, SG11360001_257864010012_S001_CGH_1105_Oct12_1_2, SG11360001_257864010025_S001_CGH_1105_Oct12_2_3
chr9	41979244	42939139	3125		959896	3	SG11360001_257864010011_S001_CGH_1105_Oct12_1_4
chr9	41979244	42939139		15625	959896	3	SG11360001_257864010011_S001_CGH_1105_Oct12_1_2, SG11360001_257864010012_S001_CGH_1105_Oct12_1_1, SG11360001_257864010012_S001_CGH_1105_Oct12_1_2, SG11360001_257864010014_S001_CGH_1105_Oct12_2_4, SG11360001_257864010025_S001_CGH_1105_Oct12_2_3
chr9	42939139	45469331	3125		2530193	5	SG11360001_257864010011_S001_CGH_1105_Oct12_1_4
chr9	42939139	45469331		9375	2530193	5	SG11360001_257864010012_S001_CGH_1105_Oct12_1_2, SG11360001_257864010014_S001_CGH_1105_Oct12_2_4, SG11360001_257864010025_S001_CGH_1105_Oct12_2_3
chr9	45469331	46084155	3125		614825	4	SG11360001_257864010011_S001_CGH_1105_Oct12_1_4
chr9	45469331	46084155		12.5	614825	4	SG11360001_257864010012_S001_CGH_1105_Oct12_1_1, SG11360001_257864010012_S001_CGH_1105_Oct12_1_2, SG11360001_257864010014_S001_CGH_1105_Oct12_2_4, SG11360001_257864010025_S001_CGH_1105_Oct12_2_3
chr9	66505289	69569001		3125	3063713	11	SG11360001_257864010014_S001_CGH_1105_Oct12_2_4
chr9	70836004	71650429	3125		814426	4	SG11360001_257864010023_S001_CGH_1105_Oct12_1_2
chr9	71650429	71650824	18.75		396	3	SG11360001_257864010012_S001_CGH_1105_Oct12_1_1, SG11360001_257864010023_S001_CGH_1105_Oct12_1_2, SG11360001_257864010012_S001_CGH_1105_Oct12_1_2, SG11360001_257864010025_S001_CGH_1105_Oct12_2_4, SG11360001_257864010026_S001_CGH_1105_Oct12_1_4, SG11360001_257864010012_S001_CGH_1105_Oct12_1_3
chr9	71650429	71650824		3125	396	3	SG11360001_257864010011_S001_CGH_1105_Oct12_1_2
chr9	71650824	71714770	6.25		63947	14	SG11360001_257864010023_S001_CGH_1105_Oct12_1_2, SG11360001_257864010025_S001_CGH_1105_Oct12_2_4
chr9	71714770	72047589	9375		332820	10	SG11360001_257864010023_S001_CGH_1105_Oct12_1_2, SG11360001_257864010025_S001_CGH_1105_Oct12_2_4, SG11360001_257864010025_S001_CGH_1105_Oct12_2_3
chr9	72047589	72055956	18.75		8368	3	SG11360001_257864010023_S001_CGH_1105_Oct12_1_2, SG11360001_257864010014_S001_CGH_1105_Oct12_2_4, SG11360001_257864010025_S001_CGH_1105_Oct12_2_3, SG11360001_257864010025_S001_CGH_1105_Oct12_2_4, SG11360001_257864010013_S001_CGH_1105_Oct12_1_1, SG11360001_257864010025_S001_CGH_1105_Oct12_2_2
chr9	72055956	72067208	21875		11253	7	SG11360001_257864010014_S001_CGH_1105_Oct12_2_4, SG11360001_257864010023_S001_CGH_1105_Oct12_1_2, SG11360001_257864010013_S001_CGH_1105_Oct12_1_1, SG11360001_257864010025_S001_CGH_1105_Oct12_2_4, SG11360001_257864010025_S001_CGH_1105_Oct12_2_3, SG11360001_257864010027_S001_CGH_1105_Oct12_2_4, SG11360001_257864010025_S001_CGH_1105_Oct12_2_2
chr9	72067208	72072097	18.75		4890	7	SG11360001_257864010023_S001_CGH_1105_Oct12_1_2, SG11360001_257864010014_S001_CGH_1105_Oct12_2_4, SG11360001_257864010027_S001_CGH_1105_Oct12_2_4, SG11360001_257864010025_S001_CGH_1105_Oct12_2_3, SG11360001_257864010025_S001_CGH_1105_Oct12_2_4, SG11360001_257864010025_S001_CGH_1105_Oct12_2_2
chr9	72072097	72091167	12.5		19071	13	SG11360001_257864010023_S001_CGH_1105_Oct12_1_2, SG11360001_257864010025_S001_CGH_1105_Oct12_2_4, SG11360001_257864010025_S001_CGH_1105_Oct12_2_3, SG11360001_257864010025_S001_CGH_1105_Oct12_2_2
chr9	72091167	72132210	9375		41044	3	SG11360001_257864010023_S001_CGH_1105_Oct12_1_2, SG11360001_257864010025_S001_CGH_1105_Oct12_2_3, SG11360001_257864010025_S001_CGH_1105_Oct12_2_4
chr9	72287139	79698826	3125		7411688	25	SG11360001_257864010023_S001_CGH_1105_Oct12_1_2
chr9	76651558	79698826		3125	3047269	11	SG11360001_257864010014_S001_CGH_1105_Oct12_2_4
chr9	79792311	79792655	21875		345	5	SG11360001_257864010012_S001_CGH_1105_Oct12_1_1, SG11360001_257864010023_S001_CGH_1105_Oct12_1_2, SG11360001_257864010011_S001_CGH_1105_Oct12_2_4, SG11360001_257864010012_S001_CGH_1105_Oct12_1_2, SG11360001_257864010025_S001_CGH_1105_Oct12_2_4, SG11360001_257864010026_S001_CGH_1105_Oct12_1_4, SG11360001_257864010012_S001_CGH_1105_Oct12_1_3
chr9	79792311	79792655		3125	345	5	SG11360001_257864010014_S001_CGH_1105_Oct12_2_4
chr9	79814740	79865127		6.25	50388	56	SG11360001_257864010023_S001_CGH_1105_Oct12_1_2, SG11360001_257864010014_S001_CGH_1105_Oct12_2_4
chr9	79865128	79867265	6.25		2138	4	SG11360001_257864010026_S001_CGH_1105_Oct12_1_1, SG11360001_257864010014_S001_CGH_1105_Oct12_2_4
chr9	79865128	79867266		3125	2139	5	SG11360001_257864010023_S001_CGH_1105_Oct12_1_2
chr9	79867266	79931091		6.25	63826	46	SG11360001_257864010023_S001_CGH_1105_Oct12_1_2, SG11360001_257864010014_S001_CGH_1105_Oct12_2_4
chr9	79931091	79931355	3125		265	3	SG11360001_257864010026_S001_CGH_1105_Oct12_1_1
chr9	79931091	79985243		6.25	54153	75	SG11360001_257864010023_S001_CGH_1105_Oct12_1_2, SG11360001_257864010014_S001_CGH_1105_Oct12_2_4
chr9	79985243	79986110	3125		868	7	SG11360001_257864010026_S001_CGH_1105_Oct12_1_1
chr9	79985243	79996852		6.25	11610	9	SG11360001_257864010023_S001_CGH_1105_Oct12_1_2, SG11360001_257864010014_S001_CGH_1105_Oct12_2_4
chr9	79996852	86292651		3125	6295800	53	SG11360001_257864010014_S001_CGH_1105_Oct12_2_4
chr9	86322685	86791074	9375		468390	4	SG11360001_257864010023_S001_CGH_1105_Oct12_1_2, SG11360001_257864010025_S001_CGH_1105_Oct12_2_4, SG11360001_257864010028_S001_CGH_1105_Oct12_1_4
chr9	86791074	87283404	12.5		492331	4	SG11360001_257864010023_S001_CGH_1105_Oct12_1_2, SG11360001_257864010010_S001_CGH_1105_Oct12_1_1, SG11360001_257864010025_S001_CGH_1105_Oct12_2_4, SG11360001_257864010028_S001_CGH_1105_Oct12_1_4
chr9	87283500	87285699	18.75		2200	10	SG11360001_257864010023_S001_CGH_1105_Oct12_1_2, SG11360001_257864010010_S001_CGH_1105_Oct12_1_1, SG11360001_257864010025_S001_CGH_1105_Oct12_2_4, SG11360001_257864010026_S001_CGH_1105_Oct12_1_4, SG11360001_257864010023_S001_CGH_1105_Oct12_1_1, SG11360001_257864010028_S001_CGH_1105_Oct12_1_4
chr9	87285883	87322913	9375		37031	6	SG11360001_257864010023_S001_CGH_1105_Oct12_1_2, SG11360001_257864010025_S001_CGH_1105_Oct12_2_4, SG11360001_257864010028_S001_CGH_1105_Oct12_1_4
chr9	87322913	88661547	6.25		1338635	70	SG11360001_257864010023_S001_CGH_1105_Oct12_1_2, SG11360001_257864010025_S001_CGH_1105_Oct12_2_4
chr9	88661547	88667485	9375		5939	3	SG11360001_257864010023_S001_CGH_1105_Oct12_1_2, SG11360001_257864010025_S001_CGH_1105_Oct12_2_4, SG11360001_257864010023_S001_CGH_1105_Oct12_1_1
chr9	88667485	90112091	12.5		1444607	19	SG11360001_257864010023_S001_CGH_1105_Oct12_1_2, SG11360001_257864010025_S001_CGH_1105_Oct12_2_4, SG11360001_257864010025_S001_CGH_1105_Oct12_2_3, SG11360001_257864010023_S001_CGH_1105_Oct12_1_1
chr9	90112091	90112680	15625		590	4	SG11360001_257864010023_S001_CGH_1105_Oct12_1_2, SG11360001_257864010011_S001_CGH_1105_Oct12_2_4, SG11360001_257864010025_S001_CGH_1105_Oct12_2_3, SG11360001_257864010025_S001_CGH_1105_Oct12_2_4, SG11360001_257864010023_S001_CGH_1105_Oct12_1_1
chr9	90112680	90113390	28125		711	6	SG11360001_257864010012_S001_CGH_1105_Oct12_1_1, SG11360001_257864010011_S001_CGH_1105_Oct12_2_4, SG11360001_257864010023_S001_CGH_1105_Oct12_1_2, SG11360001_257864010012_S001_CGH_1105_Oct12_1_2, SG11360001_257864010025_S001_CGH_1105_Oct12_2_4, SG11360001_257864010025_S001_CGH_1105_Oct12_2_3, SG11360001_257864010023_S001_CGH_1105_Oct12_1_1, SG11360001_257864010026_S001_CGH_1105_Oct12_1_4, SG11360…
chr9	90113649	90321088	12.5		207440	71	SG11360001_257864010023_S001_CGH_1105_Oct12_1_2, SG11360001_257864010025_S001_CGH_1105_Oct12_2_4, SG11360001_257864010025_S001_CGH_1105_Oct12_2_3, SG11360001_257864010023_S001_CGH_1105_Oct12_1_1
chr9	90321088	92011788	9375		1690701	48	SG11360001_257864010023_S001_CGH_1105_Oct12_1_2, SG11360001_257864010025_S001_CGH_1105_Oct12_2_4, SG11360001_257864010023_S001_CGH_1105_Oct12_1_1
chr9	92011788	95480163	6.25		3468376	79	SG11360001_257864010023_S001_CGH_1105_Oct12_1_2, SG11360001_257864010025_S001_CGH_1105_Oct12_2_4
chr9	95480239	95526796	15625		46558	14	SG11360001_257864010012_S001_CGH_1105_Oct12_1_1, SG11360001_257864010023_S001_CGH_1105_Oct12_1_2, SG11360001_257864010012_S001_CGH_1105_Oct12_1_2, SG11360001_257864010025_S001_CGH_1105_Oct12_2_4, SG11360001_257864010012_S001_CGH_1105_Oct12_1_3
chr9	95526796	102722203	6.25		7195408	48	SG11360001_257864010023_S001_CGH_1105_Oct12_1_2, SG11360001_257864010025_S001_CGH_1105_Oct12_2_4
chr9	102677383	102722203		3125	44821	10	SG11360001_257864010025_S001_CGH_1105_Oct12_2_3
chr9	102722203	104341441	6.25		1619239	20	SG11360001_257864010023_S001_CGH_1105_Oct12_1_2, SG11360001_257864010025_S001_CGH_1105_Oct12_2_4
chr9	104341441	104390636	9375		49196	11	SG11360001_257864010026_S001_CGH_1105_Oct12_1_1, SG11360001_257864010023_S001_CGH_1105_Oct12_1_2, SG11360001_257864010025_S001_CGH_1105_Oct12_2_4
chr9	104390636	107547683	6.25		3157048	25	SG11360001_257864010023_S001_CGH_1105_Oct12_1_2, SG11360001_257864010025_S001_CGH_1105_Oct12_2_4
chr9	107547683	107547955	12.5		273	3	SG11360001_257864010023_S001_CGH_1105_Oct12_1_2, SG11360001_257864010025_S001_CGH_1105_Oct12_2_4, SG11360001_257864010027_S001_CGH_1105_Oct12_2_2, SG11360001_257864010025_S001_CGH_1105_Oct12_2_2
chr9	107547955	107556635	9375		8681	25	SG11360001_257864010023_S001_CGH_1105_Oct12_1_2, SG11360001_257864010025_S001_CGH_1105_Oct12_2_4, SG11360001_257864010025_S001_CGH_1105_Oct12_2_2
chr9	107556635	107560628	12.5		3994	7	SG11360001_257864010023_S001_CGH_1105_Oct12_1_2, SG11360001_257864010014_S001_CGH_1105_Oct12_2_4, SG11360001_257864010025_S001_CGH_1105_Oct12_2_4, SG11360001_257864010025_S001_CGH_1105_Oct12_2_2
chr9	107560628	107560822	15625		195	3	SG11360001_257864010014_S001_CGH_1105_Oct12_2_4, SG11360001_257864010023_S001_CGH_1105_Oct12_1_2, SG11360001_257864010025_S001_CGH_1105_Oct12_2_4, SG11360001_257864010025_S001_CGH_1105_Oct12_2_3, SG11360001_257864010025_S001_CGH_1105_Oct12_2_2
chr9	107562129	107562827	25		699	4	SG11360001_257864010026_S001_CGH_1105_Oct12_1_1, SG11360001_257864010023_S001_CGH_1105_Oct12_1_2, SG11360001_257864010014_S001_CGH_1105_Oct12_2_4, SG11360001_257864010013_S001_CGH_1105_Oct12_1_1, SG11360001_257864010025_S001_CGH_1105_Oct12_2_3, SG11360001_257864010025_S001_CGH_1105_Oct12_2_4, SG11360001_257864010027_S001_CGH_1105_Oct12_2_4, SG11360001_257864010025_S001_CGH_1105_Oct12_2_2
chr9	107562827	107599844	15625		37018	73	SG11360001_257864010014_S001_CGH_1105_Oct12_2_4, SG11360001_257864010023_S001_CGH_1105_Oct12_1_2, SG11360001_257864010025_S001_CGH_1105_Oct12_2_4, SG11360001_257864010025_S001_CGH_1105_Oct12_2_3, SG11360001_257864010025_S001_CGH_1105_Oct12_2_2
chr9	107599844	107620810	12.5		20967	7	SG11360001_257864010023_S001_CGH_1105_Oct12_1_2, SG11360001_257864010025_S001_CGH_1105_Oct12_2_3, SG11360001_257864010025_S001_CGH_1105_Oct12_2_4, SG11360001_257864010025_S001_CGH_1105_Oct12_2_2
chr9	107620810	108337366	9375		716557	27	SG11360001_257864010023_S001_CGH_1105_Oct12_1_2, SG11360001_257864010025_S001_CGH_1105_Oct12_2_4, SG11360001_257864010025_S001_CGH_1105_Oct12_2_3
chr9	108337366	111688728	6.25		3351363	125	SG11360001_257864010023_S001_CGH_1105_Oct12_1_2, SG11360001_257864010025_S001_CGH_1105_Oct12_2_4
chr9	111688728	111689809	9375		1082	6	SG11360001_257864010026_S001_CGH_1105_Oct12_1_1, SG11360001_257864010023_S001_CGH_1105_Oct12_1_2, SG11360001_257864010025_S001_CGH_1105_Oct12_2_4
chr9	111689809	114937425	6.25		3247617	69	SG11360001_257864010023_S001_CGH_1105_Oct12_1_2, SG11360001_257864010025_S001_CGH_1105_Oct12_2_4
chr9	114937425	116149979	9375		1212555	7	SG11360001_257864010023_S001_CGH_1105_Oct12_1_2, SG11360001_257864010012_S001_CGH_1105_Oct12_1_2, SG11360001_257864010025_S001_CGH_1105_Oct12_2_4
chr9	116149979	116151409	12.5		1431	4	SG11360001_257864010023_S001_CGH_1105_Oct12_1_2, SG11360001_257864010012_S001_CGH_1105_Oct12_1_2, SG11360001_257864010025_S001_CGH_1105_Oct12_2_4, SG11360001_257864010025_S001_CGH_1105_Oct12_2_3
chr9	116151409	116163730	18.75		12322	19	SG11360001_257864010023_S001_CGH_1105_Oct12_1_2, SG11360001_257864010012_S001_CGH_1105_Oct12_1_2, SG11360001_257864010025_S001_CGH_1105_Oct12_2_3, SG11360001_257864010025_S001_CGH_1105_Oct12_2_4, SG11360001_257864010026_S001_CGH_1105_Oct12_1_4, SG11360001_257864010012_S001_CGH_1105_Oct12_1_3
chr9	116163730	119419472	6.25		3255743	10	SG11360001_257864010023_S001_CGH_1105_Oct12_1_2, SG11360001_257864010025_S001_CGH_1105_Oct12_2_4
chr9	119419472	119449707	9375		30236	3	SG11360001_257864010023_S001_CGH_1105_Oct12_1_2, SG11360001_257864010025_S001_CGH_1105_Oct12_2_4, SG11360001_257864010026_S001_CGH_1105_Oct12_1_4
chr9	119449707	120470794	6.25		1021088	13	SG11360001_257864010023_S001_CGH_1105_Oct12_1_2, SG11360001_257864010025_S001_CGH_1105_Oct12_2_4
chr9	120470794	122499740	3125		2028947	12	SG11360001_257864010025_S001_CGH_1105_Oct12_2_4
chr9	120470795	122499740		3125	2028946	11	SG11360001_257864010023_S001_CGH_1105_Oct12_1_2
chr9	122499741	129191716	6.25		6691976	55	SG11360001_257864010023_S001_CGH_1105_Oct12_1_2, SG11360001_257864010025_S001_CGH_1105_Oct12_2_4
chr9	129376726	129376985	65625		260	3	SG11360001_257864010010_S001_CGH_1105_Oct12_2_4, SG11360001_257864010012_S001_CGH_1105_Oct12_1_1, SG11360001_257864010026_S001_CGH_1105_Oct12_1_1, SG11360001_257864010010_S001_CGH_1105_Oct12_2_3, SG11360001_257864010011_S001_CGH_1105_Oct12_2_4, SG11360001_257864010025_S001_CGH_1105_Oct12_2_3, SG11360001_257864010026_S001_CGH_1105_Oct12_1_4, SG11360001_257864010010_S001_CGH_1105_Oct12_2_2, SG11360…
chr9	129376726	129376985		3125	260	3	SG11360001_257864010027_S001_CGH_1105_Oct12_2_4
chr9	129377709	129453051	46875		75343	4	SG11360001_257864010010_S001_CGH_1105_Oct12_2_4, SG11360001_257864010012_S001_CGH_1105_Oct12_1_1, SG11360001_257864010011_S001_CGH_1105_Oct12_2_4, SG11360001_257864010010_S001_CGH_1105_Oct12_2_3, SG11360001_257864010025_S001_CGH_1105_Oct12_2_3, SG11360001_257864010026_S001_CGH_1105_Oct12_1_4, SG11360001_257864010010_S001_CGH_1105_Oct12_2_2, SG11360001_257864010011_S001_CGH_1105_Oct12_2_3, SG11360…
chr9	129453051	129456025	53125		2975	12	SG11360001_257864010010_S001_CGH_1105_Oct12_2_4, SG11360001_257864010012_S001_CGH_1105_Oct12_1_1, SG11360001_257864010011_S001_CGH_1105_Oct12_2_4, SG11360001_257864010010_S001_CGH_1105_Oct12_2_3, SG11360001_257864010025_S001_CGH_1105_Oct12_2_3, SG11360001_257864010010_S001_CGH_1105_Oct12_1_4, SG11360001_257864010026_S001_CGH_1105_Oct12_1_4, SG11360001_257864010010_S001_CGH_1105_Oct12_2_2, SG11360…
chr9	129458296	130374588	21875		916293	6	SG11360001_257864010023_S001_CGH_1105_Oct12_1_2, SG11360001_257864010011_S001_CGH_1105_Oct12_2_4, SG11360001_257864010012_S001_CGH_1105_Oct12_1_2, SG11360001_257864010025_S001_CGH_1105_Oct12_2_4, SG11360001_257864010025_S001_CGH_1105_Oct12_2_3, SG11360001_257864010012_S001_CGH_1105_Oct12_1_3, SG11360001_257864010011_S001_CGH_1105_Oct12_2_3
chr9	130374588	130374758	25		171	3	SG11360001_257864010011_S001_CGH_1105_Oct12_2_4, SG11360001_257864010023_S001_CGH_1105_Oct12_1_2, SG11360001_257864010012_S001_CGH_1105_Oct12_1_2, SG11360001_257864010025_S001_CGH_1105_Oct12_2_3, SG11360001_257864010025_S001_CGH_1105_Oct12_2_4, SG11360001_257864010026_S001_CGH_1105_Oct12_1_4, SG11360001_257864010012_S001_CGH_1105_Oct12_1_3, SG11360001_257864010011_S001_CGH_1105_Oct12_2_3
chr9	130413926	130698806	9375		284881	60	SG11360001_257864010023_S001_CGH_1105_Oct12_1_2, SG11360001_257864010012_S001_CGH_1105_Oct12_1_2, SG11360001_257864010025_S001_CGH_1105_Oct12_2_4
chr9	130698894	131286065	15625		587172	81	SG11360001_257864010023_S001_CGH_1105_Oct12_1_2, SG11360001_257864010012_S001_CGH_1105_Oct12_1_2, SG11360001_257864010025_S001_CGH_1105_Oct12_2_4, SG11360001_257864010026_S001_CGH_1105_Oct12_1_4, SG11360001_257864010012_S001_CGH_1105_Oct12_1_3
chr9	131286065	131374381	9375		88317	138	SG11360001_257864010023_S001_CGH_1105_Oct12_1_2, SG11360001_257864010012_S001_CGH_1105_Oct12_1_2, SG11360001_257864010025_S001_CGH_1105_Oct12_2_4
chr9	131366769	131374381		3125	7613	27	SG11360001_257864010028_S001_CGH_1105_Oct12_1_4
chr9	131374381	131388073	9375		13693	27	SG11360001_257864010023_S001_CGH_1105_Oct12_1_2, SG11360001_257864010012_S001_CGH_1105_Oct12_1_2, SG11360001_257864010025_S001_CGH_1105_Oct12_2_4
chr9	131388073	131394672	12.5		6600	15	SG11360001_257864010023_S001_CGH_1105_Oct12_1_2, SG11360001_257864010012_S001_CGH_1105_Oct12_1_2, SG11360001_257864010025_S001_CGH_1105_Oct12_2_4, SG11360001_257864010023_S001_CGH_1105_Oct12_1_1
chr9	131394672	134378239	9375		2983568	33	SG11360001_257864010023_S001_CGH_1105_Oct12_1_2, SG11360001_257864010012_S001_CGH_1105_Oct12_1_2, SG11360001_257864010025_S001_CGH_1105_Oct12_2_4
chr9	134378239	134378666	21875		428	3	SG11360001_257864010012_S001_CGH_1105_Oct12_1_1, SG11360001_257864010023_S001_CGH_1105_Oct12_1_2, SG11360001_257864010011_S001_CGH_1105_Oct12_2_4, SG11360001_257864010012_S001_CGH_1105_Oct12_1_2, SG11360001_257864010025_S001_CGH_1105_Oct12_2_4, SG11360001_257864010026_S001_CGH_1105_Oct12_1_4, SG11360001_257864010012_S001_CGH_1105_Oct12_1_3
chr9	134378239	134378666		6.25	428	3	SG11360001_257864010011_S001_CGH_1105_Oct12_1_2, SG11360001_257864010025_S001_CGH_1105_Oct12_2_2
chr9	134379559	135146996	9375		767438	62	SG11360001_257864010023_S001_CGH_1105_Oct12_1_2, SG11360001_257864010012_S001_CGH_1105_Oct12_1_2, SG11360001_257864010025_S001_CGH_1105_Oct12_2_4
chr9	135139370	135146996		3125	7627	5	SG11360001_257864010014_S001_CGH_1105_Oct12_2_4
chr9	135146996	135150626	9375		3631	4	SG11360001_257864010023_S001_CGH_1105_Oct12_1_2, SG11360001_257864010012_S001_CGH_1105_Oct12_1_2, SG11360001_257864010025_S001_CGH_1105_Oct12_2_4
chr9	135146996	135150626		6.25	3631	4	SG11360001_257864010014_S001_CGH_1105_Oct12_2_4, SG11360001_257864010012_S001_CGH_1105_Oct12_1_3
chr9	135150626	135152544	9375		1919	6	SG11360001_257864010023_S001_CGH_1105_Oct12_1_2, SG11360001_257864010012_S001_CGH_1105_Oct12_1_2, SG11360001_257864010025_S001_CGH_1105_Oct12_2_4
chr9	135150626	135152544		9375	1919	6	SG11360001_257864010026_S001_CGH_1105_Oct12_1_4, SG11360001_257864010012_S001_CGH_1105_Oct12_1_3, SG11360001_257864010014_S001_CGH_1105_Oct12_2_4
chr9	135152544	135161781	9375		9238	11	SG11360001_257864010023_S001_CGH_1105_Oct12_1_2, SG11360001_257864010012_S001_CGH_1105_Oct12_1_2, SG11360001_257864010025_S001_CGH_1105_Oct12_2_4
chr9	135152544	135161781		12.5	9238	11	SG11360001_257864010026_S001_CGH_1105_Oct12_1_4, SG11360001_257864010010_S001_CGH_1105_Oct12_1_2, SG11360001_257864010014_S001_CGH_1105_Oct12_2_4, SG11360001_257864010012_S001_CGH_1105_Oct12_1_3
chr9	135161781	135163947	9375		2167	6	SG11360001_257864010023_S001_CGH_1105_Oct12_1_2, SG11360001_257864010012_S001_CGH_1105_Oct12_1_2, SG11360001_257864010025_S001_CGH_1105_Oct12_2_4
chr9	135161781	135163947		15625	2167	6	SG11360001_257864010026_S001_CGH_1105_Oct12_2_2, SG11360001_257864010026_S001_CGH_1105_Oct12_1_4, SG11360001_257864010010_S001_CGH_1105_Oct12_1_2, SG11360001_257864010012_S001_CGH_1105_Oct12_1_3, SG11360001_257864010014_S001_CGH_1105_Oct12_2_4
chr9	135163947	135205032	9375		41086	19	SG11360001_257864010023_S001_CGH_1105_Oct12_1_2, SG11360001_257864010012_S001_CGH_1105_Oct12_1_2, SG11360001_257864010025_S001_CGH_1105_Oct12_2_4
chr9	135163947	135205032		25	41086	19	SG11360001_257864010026_S001_CGH_1105_Oct12_2_2, SG11360001_257864010026_S001_CGH_1105_Oct12_2_4, SG11360001_257864010026_S001_CGH_1105_Oct12_1_4, SG11360001_257864010026_S001_CGH_1105_Oct12_2_3, SG11360001_257864010010_S001_CGH_1105_Oct12_1_2, SG11360001_257864010028_S001_CGH_1105_Oct12_1_4, SG11360001_257864010014_S001_CGH_1105_Oct12_2_4, SG11360001_257864010012_S001_CGH_1105_Oct12_1_3
chr9	135205032	135206569	9375		1538	3	SG11360001_257864010023_S001_CGH_1105_Oct12_1_2, SG11360001_257864010012_S001_CGH_1105_Oct12_1_2, SG11360001_257864010025_S001_CGH_1105_Oct12_2_4
chr9	135205032	135206569		21875	1538	3	SG11360001_257864010026_S001_CGH_1105_Oct12_2_2, SG11360001_257864010026_S001_CGH_1105_Oct12_2_4, SG11360001_257864010026_S001_CGH_1105_Oct12_1_4, SG11360001_257864010026_S001_CGH_1105_Oct12_2_3, SG11360001_257864010010_S001_CGH_1105_Oct12_1_2, SG11360001_257864010012_S001_CGH_1105_Oct12_1_3, SG11360001_257864010014_S001_CGH_1105_Oct12_2_4
chr9	135206569	135221685	9375		15117	13	SG11360001_257864010023_S001_CGH_1105_Oct12_1_2, SG11360001_257864010012_S001_CGH_1105_Oct12_1_2, SG11360001_257864010025_S001_CGH_1105_Oct12_2_4
chr9	135206569	135221685		9375	15117	13	SG11360001_257864010026_S001_CGH_1105_Oct12_1_4, SG11360001_257864010014_S001_CGH_1105_Oct12_2_4, SG11360001_257864010012_S001_CGH_1105_Oct12_1_3
chr9	135224668	135785981	9375		561314	40	SG11360001_257864010023_S001_CGH_1105_Oct12_1_2, SG11360001_257864010012_S001_CGH_1105_Oct12_1_2, SG11360001_257864010025_S001_CGH_1105_Oct12_2_4
chr9	135785981	135786332	15625		352	3	SG11360001_257864010023_S001_CGH_1105_Oct12_1_2, SG11360001_257864010012_S001_CGH_1105_Oct12_1_2, SG11360001_257864010025_S001_CGH_1105_Oct12_2_4, SG11360001_257864010027_S001_CGH_1105_Oct12_2_4, SG11360001_257864010013_S001_CGH_1105_Oct12_1_1
chr9	135786332	135786843	21875		512	5	SG11360001_257864010026_S001_CGH_1105_Oct12_1_1, SG11360001_257864010023_S001_CGH_1105_Oct12_1_2, SG11360001_257864010012_S001_CGH_1105_Oct12_1_2, SG11360001_257864010013_S001_CGH_1105_Oct12_1_1, SG11360001_257864010027_S001_CGH_1105_Oct12_2_4, SG11360001_257864010025_S001_CGH_1105_Oct12_2_4, SG11360001_257864010025_S001_CGH_1105_Oct12_2_2
chr9	135786843	135797329	18.75		10487	9	SG11360001_257864010026_S001_CGH_1105_Oct12_1_1, SG11360001_257864010023_S001_CGH_1105_Oct12_1_2, SG11360001_257864010012_S001_CGH_1105_Oct12_1_2, SG11360001_257864010025_S001_CGH_1105_Oct12_2_4, SG11360001_257864010027_S001_CGH_1105_Oct12_2_4, SG11360001_257864010013_S001_CGH_1105_Oct12_1_1
chr9	135797329	135798705	21875		1377	3	SG11360001_257864010026_S001_CGH_1105_Oct12_1_1, SG11360001_257864010023_S001_CGH_1105_Oct12_1_2, SG11360001_257864010014_S001_CGH_1105_Oct12_2_4, SG11360001_257864010012_S001_CGH_1105_Oct12_1_2, SG11360001_257864010013_S001_CGH_1105_Oct12_1_1, SG11360001_257864010027_S001_CGH_1105_Oct12_2_4, SG11360001_257864010025_S001_CGH_1105_Oct12_2_4
chr9	135798916	135810326	15625		11411	10	SG11360001_257864010023_S001_CGH_1105_Oct12_1_2, SG11360001_257864010012_S001_CGH_1105_Oct12_1_2, SG11360001_257864010013_S001_CGH_1105_Oct12_1_1, SG11360001_257864010027_S001_CGH_1105_Oct12_2_4, SG11360001_257864010025_S001_CGH_1105_Oct12_2_4
chr9	135810326	136390729	18.75		580404	7	SG11360001_257864010023_S001_CGH_1105_Oct12_1_2, SG11360001_257864010012_S001_CGH_1105_Oct12_1_2, SG11360001_257864010025_S001_CGH_1105_Oct12_2_4, SG11360001_257864010027_S001_CGH_1105_Oct12_2_4, SG11360001_257864010013_S001_CGH_1105_Oct12_1_1, SG11360001_257864010023_S001_CGH_1105_Oct12_1_1
chr9	136501481	136507487	34375		6007	9	SG11360001_257864010012_S001_CGH_1105_Oct12_1_1, SG11360001_257864010011_S001_CGH_1105_Oct12_2_4, SG11360001_257864010023_S001_CGH_1105_Oct12_1_2, SG11360001_257864010012_S001_CGH_1105_Oct12_1_2, SG11360001_257864010025_S001_CGH_1105_Oct12_2_4, SG11360001_257864010027_S001_CGH_1105_Oct12_2_4, SG11360001_257864010013_S001_CGH_1105_Oct12_1_1, SG11360001_257864010023_S001_CGH_1105_Oct12_1_1, SG11360…
chr9	136508553	138660447	34375		2151895	100	SG11360001_257864010012_S001_CGH_1105_Oct12_1_1, SG11360001_257864010011_S001_CGH_1105_Oct12_2_4, SG11360001_257864010023_S001_CGH_1105_Oct12_1_2, SG11360001_257864010012_S001_CGH_1105_Oct12_1_2, SG11360001_257864010025_S001_CGH_1105_Oct12_2_4, SG11360001_257864010027_S001_CGH_1105_Oct12_2_4, SG11360001_257864010025_S001_CGH_1105_Oct12_2_3, SG11360001_257864010023_S001_CGH_1105_Oct12_1_1, SG11360…
chr9	138649271	138660447		3125	11177	14	SG11360001_257864010025_S001_CGH_1105_Oct12_2_2
chr9	138660447	138660782	34375		336	3	SG11360001_257864010012_S001_CGH_1105_Oct12_1_1, SG11360001_257864010011_S001_CGH_1105_Oct12_2_4, SG11360001_257864010025_S001_CGH_1105_Oct12_2_3, SG11360001_257864010027_S001_CGH_1105_Oct12_2_4, SG11360001_257864010026_S001_CGH_1105_Oct12_1_4, SG11360001_257864010023_S001_CGH_1105_Oct12_1_2, SG11360001_257864010012_S001_CGH_1105_Oct12_1_2, SG11360001_257864010025_S001_CGH_1105_Oct12_2_4, SG11360…
chr9	138660447	138660782		6.25	336	3	SG11360001_257864010025_S001_CGH_1105_Oct12_2_2, SG11360001_257864010010_S001_CGH_1105_Oct12_1_2
chr9	138660782	138662768	34375		1987	6	SG11360001_257864010012_S001_CGH_1105_Oct12_1_1, SG11360001_257864010011_S001_CGH_1105_Oct12_2_4, SG11360001_257864010025_S001_CGH_1105_Oct12_2_3, SG11360001_257864010027_S001_CGH_1105_Oct12_2_4, SG11360001_257864010026_S001_CGH_1105_Oct12_1_4, SG11360001_257864010023_S001_CGH_1105_Oct12_1_2, SG11360001_257864010012_S001_CGH_1105_Oct12_1_2, SG11360001_257864010025_S001_CGH_1105_Oct12_2_4, SG11360…
chr9	138660782	138662768		3125	1987	6	SG11360001_257864010025_S001_CGH_1105_Oct12_2_2
chr9	138662768	140051080	34375		1388313	196	SG11360001_257864010012_S001_CGH_1105_Oct12_1_1, SG11360001_257864010023_S001_CGH_1105_Oct12_1_2, SG11360001_257864010011_S001_CGH_1105_Oct12_2_4, SG11360001_257864010012_S001_CGH_1105_Oct12_1_2, SG11360001_257864010025_S001_CGH_1105_Oct12_2_4, SG11360001_257864010027_S001_CGH_1105_Oct12_2_4, SG11360001_257864010025_S001_CGH_1105_Oct12_2_3, SG11360001_257864010023_S001_CGH_1105_Oct12_1_1, SG11360…
chr9	140051080	140051489	31.25		410	3	SG11360001_257864010012_S001_CGH_1105_Oct12_1_1, SG11360001_257864010023_S001_CGH_1105_Oct12_1_2, SG11360001_257864010011_S001_CGH_1105_Oct12_2_4, SG11360001_257864010012_S001_CGH_1105_Oct12_1_2, SG11360001_257864010025_S001_CGH_1105_Oct12_2_4, SG11360001_257864010027_S001_CGH_1105_Oct12_2_4, SG11360001_257864010025_S001_CGH_1105_Oct12_2_3, SG11360001_257864010023_S001_CGH_1105_Oct12_1_1, SG11360…
chr9	140051080	140051489		3125	410	3	SG11360001_257864010011_S001_CGH_1105_Oct12_1_2
chr9	140051489	140058374	31.25		6886	20	SG11360001_257864010012_S001_CGH_1105_Oct12_1_1, SG11360001_257864010011_S001_CGH_1105_Oct12_2_4, SG11360001_257864010023_S001_CGH_1105_Oct12_1_2, SG11360001_257864010012_S001_CGH_1105_Oct12_1_2, SG11360001_257864010025_S001_CGH_1105_Oct12_2_3, SG11360001_257864010027_S001_CGH_1105_Oct12_2_4, SG11360001_257864010025_S001_CGH_1105_Oct12_2_4, SG11360001_257864010026_S001_CGH_1105_Oct12_1_4, SG11360…
chr9	140059652	140062358	25		2707	3	SG11360001_257864010012_S001_CGH_1105_Oct12_1_1, SG11360001_257864010023_S001_CGH_1105_Oct12_1_2, SG11360001_257864010012_S001_CGH_1105_Oct12_1_2, SG11360001_257864010025_S001_CGH_1105_Oct12_2_3, SG11360001_257864010027_S001_CGH_1105_Oct12_2_4, SG11360001_257864010025_S001_CGH_1105_Oct12_2_4, SG11360001_257864010026_S001_CGH_1105_Oct12_1_4, SG11360001_257864010012_S001_CGH_1105_Oct12_1_3
chr10	952674	6506299		3125	5553626	34	SG11360001_257864010014_S001_CGH_1105_Oct12_2_4
chr10	6549372	6549579	6.25		208	3	SG11360001_257864010026_S001_CGH_1105_Oct12_1_1, SG11360001_257864010014_S001_CGH_1105_Oct12_2_4
chr10	6549579	6553187	3125		3609	3	SG11360001_257864010026_S001_CGH_1105_Oct12_1_1
chr10	10191129	11527861		3125	1336733	16	SG11360001_257864010014_S001_CGH_1105_Oct12_2_4
chr10	11527861	11543005		9375	15145	11	SG11360001_257864010026_S001_CGH_1105_Oct12_1_4, SG11360001_257864010014_S001_CGH_1105_Oct12_2_4, SG11360001_257864010012_S001_CGH_1105_Oct12_1_3
chr10	11543005	11569652		12.5	26648	15	SG11360001_257864010023_S001_CGH_1105_Oct12_1_2, SG11360001_257864010026_S001_CGH_1105_Oct12_1_4, SG11360001_257864010012_S001_CGH_1105_Oct12_1_3, SG11360001_257864010014_S001_CGH_1105_Oct12_2_4
chr10	11574221	11574301	3125		81	3	SG11360001_257864010025_S001_CGH_1105_Oct12_2_2
chr10	11574221	11574301		9375	81	3	SG11360001_257864010023_S001_CGH_1105_Oct12_1_2, SG11360001_257864010026_S001_CGH_1105_Oct12_1_4, SG11360001_257864010012_S001_CGH_1105_Oct12_1_3
chr10	11574301	11639846		6.25	65546	7	SG11360001_257864010026_S001_CGH_1105_Oct12_1_4, SG11360001_257864010012_S001_CGH_1105_Oct12_1_3
chr10	11653547	13142252	3125		1488706	8	SG11360001_257864010023_S001_CGH_1105_Oct12_1_2
chr10	13142252	13152434	9375		10183	11	SG11360001_257864010023_S001_CGH_1105_Oct12_1_2, SG11360001_257864010027_S001_CGH_1105_Oct12_2_4, SG11360001_257864010027_S001_CGH_1105_Oct12_2_2
chr10	13152434	13174292	6.25		21859	28	SG11360001_257864010023_S001_CGH_1105_Oct12_1_2, SG11360001_257864010027_S001_CGH_1105_Oct12_2_2
chr10	13174292	13178880	3125		4589	4	SG11360001_257864010023_S001_CGH_1105_Oct12_1_2
chr10	19376777	19413397	3125		36621	12	SG11360001_257864010026_S001_CGH_1105_Oct12_1_1
chr10	19413397	19417200	6.25		3804	5	SG11360001_257864010012_S001_CGH_1105_Oct12_1_1, SG11360001_257864010026_S001_CGH_1105_Oct12_1_1
chr10	19417200	19435081	3125		17882	8	SG11360001_257864010026_S001_CGH_1105_Oct12_1_1
chr10	19435081	19546626	6.25		111546	25	SG11360001_257864010026_S001_CGH_1105_Oct12_1_1, SG11360001_257864010025_S001_CGH_1105_Oct12_2_2
chr10	19546626	19641190	9375		94565	22	SG11360001_257864010026_S001_CGH_1105_Oct12_1_1, SG11360001_257864010010_S001_CGH_1105_Oct12_1_1, SG11360001_257864010025_S001_CGH_1105_Oct12_2_2
chr10	19641190	19884444	6.25		243255	26	SG11360001_257864010026_S001_CGH_1105_Oct12_1_1, SG11360001_257864010025_S001_CGH_1105_Oct12_2_2
chr10	26727449	26727731	21875		283	7	SG11360001_257864010012_S001_CGH_1105_Oct12_1_1, SG11360001_257864010023_S001_CGH_1105_Oct12_1_2, SG11360001_257864010012_S001_CGH_1105_Oct12_1_2, SG11360001_257864010025_S001_CGH_1105_Oct12_2_3, SG11360001_257864010025_S001_CGH_1105_Oct12_2_4, SG11360001_257864010026_S001_CGH_1105_Oct12_1_4, SG11360001_257864010012_S001_CGH_1105_Oct12_1_3
chr10	43572485	43600663	25		28179	13	SG11360001_257864010012_S001_CGH_1105_Oct12_1_1, SG11360001_257864010023_S001_CGH_1105_Oct12_1_2, SG11360001_257864010012_S001_CGH_1105_Oct12_1_2, SG11360001_257864010025_S001_CGH_1105_Oct12_2_4, SG11360001_257864010027_S001_CGH_1105_Oct12_2_4, SG11360001_257864010025_S001_CGH_1105_Oct12_2_3, SG11360001_257864010026_S001_CGH_1105_Oct12_1_4, SG11360001_257864010012_S001_CGH_1105_Oct12_1_3
chr10	43572485	43600663		3125	28179	13	SG11360001_257864010025_S001_CGH_1105_Oct12_2_2
chr10	43600663	45939276	25		2338614	136	SG11360001_257864010012_S001_CGH_1105_Oct12_1_1, SG11360001_257864010023_S001_CGH_1105_Oct12_1_2, SG11360001_257864010012_S001_CGH_1105_Oct12_1_2, SG11360001_257864010025_S001_CGH_1105_Oct12_2_3, SG11360001_257864010027_S001_CGH_1105_Oct12_2_4, SG11360001_257864010025_S001_CGH_1105_Oct12_2_4, SG11360001_257864010026_S001_CGH_1105_Oct12_1_4, SG11360001_257864010012_S001_CGH_1105_Oct12_1_3
chr10	45938853	45939276		3125	424	5	SG11360001_257864010011_S001_CGH_1105_Oct12_1_2
chr10	45939276	45941592	25		2317	7	SG11360001_257864010012_S001_CGH_1105_Oct12_1_1, SG11360001_257864010023_S001_CGH_1105_Oct12_1_2, SG11360001_257864010012_S001_CGH_1105_Oct12_1_2, SG11360001_257864010025_S001_CGH_1105_Oct12_2_3, SG11360001_257864010027_S001_CGH_1105_Oct12_2_4, SG11360001_257864010025_S001_CGH_1105_Oct12_2_4, SG11360001_257864010026_S001_CGH_1105_Oct12_1_4, SG11360001_257864010012_S001_CGH_1105_Oct12_1_3
chr10	45941087	45941592		6.25	506	3	SG11360001_257864010026_S001_CGH_1105_Oct12_2_4, SG11360001_257864010028_S001_CGH_1105_Oct12_1_4
chr10	45941592	47074802	18.75		1133211	4	SG11360001_257864010012_S001_CGH_1105_Oct12_1_1, SG11360001_257864010023_S001_CGH_1105_Oct12_1_2, SG11360001_257864010027_S001_CGH_1105_Oct12_2_4, SG11360001_257864010025_S001_CGH_1105_Oct12_2_4, SG11360001_257864010026_S001_CGH_1105_Oct12_1_4, SG11360001_257864010012_S001_CGH_1105_Oct12_1_3
chr10	45941592	47074802		6.25	1133211	4	SG11360001_257864010026_S001_CGH_1105_Oct12_2_4, SG11360001_257864010028_S001_CGH_1105_Oct12_1_4
chr10	47609854	49201578	15625		1591725	5	SG11360001_257864010012_S001_CGH_1105_Oct12_1_1, SG11360001_257864010026_S001_CGH_1105_Oct12_1_4, SG11360001_257864010023_S001_CGH_1105_Oct12_1_2, SG11360001_257864010025_S001_CGH_1105_Oct12_2_4, SG11360001_257864010012_S001_CGH_1105_Oct12_1_3
chr10	47609854	49201578		21875	1591725	5	SG11360001_257864010011_S001_CGH_1105_Oct12_2_4, SG11360001_257864010011_S001_CGH_1105_Oct12_2_1, SG11360001_257864010025_S001_CGH_1105_Oct12_2_3, SG11360001_257864010011_S001_CGH_1105_Oct12_2_3, SG11360001_257864010026_S001_CGH_1105_Oct12_2_4, SG11360001_257864010011_S001_CGH_1105_Oct12_1_4, SG11360001_257864010014_S001_CGH_1105_Oct12_2_4
chr10	49201578	50317517	15625		1115940	4	SG11360001_257864010012_S001_CGH_1105_Oct12_1_1, SG11360001_257864010023_S001_CGH_1105_Oct12_1_2, SG11360001_257864010025_S001_CGH_1105_Oct12_2_4, SG11360001_257864010026_S001_CGH_1105_Oct12_1_4, SG11360001_257864010012_S001_CGH_1105_Oct12_1_3
chr10	49201578	50317517		18.75	1115940	4	SG11360001_257864010011_S001_CGH_1105_Oct12_2_4, SG11360001_257864010011_S001_CGH_1105_Oct12_2_1, SG11360001_257864010011_S001_CGH_1105_Oct12_2_3, SG11360001_257864010026_S001_CGH_1105_Oct12_2_4, SG11360001_257864010011_S001_CGH_1105_Oct12_1_4, SG11360001_257864010014_S001_CGH_1105_Oct12_2_4
chr10	50817041	50854529	21875		37489	34	SG11360001_257864010012_S001_CGH_1105_Oct12_1_1, SG11360001_257864010023_S001_CGH_1105_Oct12_1_2, SG11360001_257864010012_S001_CGH_1105_Oct12_1_2, SG11360001_257864010025_S001_CGH_1105_Oct12_2_4, SG11360001_257864010025_S001_CGH_1105_Oct12_2_3, SG11360001_257864010026_S001_CGH_1105_Oct12_1_4, SG11360001_257864010012_S001_CGH_1105_Oct12_1_3
chr10	50854529	50857649	18.75		3121	7	SG11360001_257864010012_S001_CGH_1105_Oct12_1_1, SG11360001_257864010023_S001_CGH_1105_Oct12_1_2, SG11360001_257864010012_S001_CGH_1105_Oct12_1_2, SG11360001_257864010025_S001_CGH_1105_Oct12_2_4, SG11360001_257864010026_S001_CGH_1105_Oct12_1_4, SG11360001_257864010012_S001_CGH_1105_Oct12_1_3
chr10	54074792	54076208		3125	1417	6	SG11360001_257864010026_S001_CGH_1105_Oct12_2_2
chr10	54076208	54077268	3125		1061	4	SG11360001_257864010026_S001_CGH_1105_Oct12_1_1
chr10	54076208	54077268		3125	1061	4	SG11360001_257864010026_S001_CGH_1105_Oct12_2_2
chr10	58118279	58121153	3125		2875	18	SG11360001_257864010023_S001_CGH_1105_Oct12_1_2
chr10	61802537	61815521	3125		12985	3	SG11360001_257864010025_S001_CGH_1105_Oct12_2_2
chr10	61868661	61965493	3125		96833	46	SG11360001_257864010025_S001_CGH_1105_Oct12_2_2
chr10	61965493	61967864	6.25		2372	5	SG11360001_257864010014_S001_CGH_1105_Oct12_2_4, SG11360001_257864010025_S001_CGH_1105_Oct12_2_2
chr10	61967864	61994365	3125		26502	6	SG11360001_257864010025_S001_CGH_1105_Oct12_2_2
chr10	61994365	62021835	6.25		27471	6	SG11360001_257864010026_S001_CGH_1105_Oct12_1_1, SG11360001_257864010025_S001_CGH_1105_Oct12_2_2
chr10	62021835	62023854	3125		2020	3	SG11360001_257864010025_S001_CGH_1105_Oct12_2_2
chr10	62493076	62493178	3125		103	3	SG11360001_257864010026_S001_CGH_1105_Oct12_1_4
chr10	64038758	64572755	3125		533998	4	SG11360001_257864010023_S001_CGH_1105_Oct12_1_2
chr10	64572755	64578405	6.25		5651	7	SG11360001_257864010023_S001_CGH_1105_Oct12_1_2, SG11360001_257864010025_S001_CGH_1105_Oct12_2_4
chr10	64578405	64578865	9375		461	4	SG11360001_257864010012_S001_CGH_1105_Oct12_1_1, SG11360001_257864010023_S001_CGH_1105_Oct12_1_2, SG11360001_257864010025_S001_CGH_1105_Oct12_2_4
chr10	67862830	69366829	3125		1504000	60	SG11360001_257864010025_S001_CGH_1105_Oct12_2_2
chr10	69644377	69645144	28125		768	4	SG11360001_257864010012_S001_CGH_1105_Oct12_1_1, SG11360001_257864010010_S001_CGH_1105_Oct12_1_1, SG11360001_257864010023_S001_CGH_1105_Oct12_1_2, SG11360001_257864010011_S001_CGH_1105_Oct12_2_4, SG11360001_257864010012_S001_CGH_1105_Oct12_1_2, SG11360001_257864010025_S001_CGH_1105_Oct12_2_3, SG11360001_257864010025_S001_CGH_1105_Oct12_2_4, SG11360001_257864010026_S001_CGH_1105_Oct12_1_4, SG11360…
chr10	69644377	69645144		6.25	768	4	SG11360001_257864010011_S001_CGH_1105_Oct12_1_2, SG11360001_257864010025_S001_CGH_1105_Oct12_2_2
chr10	70333811	70412234		3125	78424	11	SG11360001_257864010026_S001_CGH_1105_Oct12_1_4
chr10	70412234	70441196		9375	28963	11	SG11360001_257864010026_S001_CGH_1105_Oct12_1_4, SG11360001_257864010026_S001_CGH_1105_Oct12_2_3, SG11360001_257864010028_S001_CGH_1105_Oct12_1_4
chr10	73578301	73588571	3125		10271	25	SG11360001_257864010023_S001_CGH_1105_Oct12_1_2
chr10	73588571	73594069	6.25		5499	11	SG11360001_257864010023_S001_CGH_1105_Oct12_1_2, SG11360001_257864010012_S001_CGH_1105_Oct12_1_2
chr10	73594069	75504048	9375		1909980	13	SG11360001_257864010023_S001_CGH_1105_Oct12_1_2, SG11360001_257864010012_S001_CGH_1105_Oct12_1_2, SG11360001_257864010026_S001_CGH_1105_Oct12_1_4
chr10	75504048	75504268	12.5		221	3	SG11360001_257864010023_S001_CGH_1105_Oct12_1_2, SG11360001_257864010010_S001_CGH_1105_Oct12_1_1, SG11360001_257864010012_S001_CGH_1105_Oct12_1_2, SG11360001_257864010026_S001_CGH_1105_Oct12_1_4
chr10	75504268	75525952	9375		21685	29	SG11360001_257864010023_S001_CGH_1105_Oct12_1_2, SG11360001_257864010012_S001_CGH_1105_Oct12_1_2, SG11360001_257864010026_S001_CGH_1105_Oct12_1_4
chr10	75525952	75527653	12.5		1702	9	SG11360001_257864010023_S001_CGH_1105_Oct12_1_2, SG11360001_257864010012_S001_CGH_1105_Oct12_1_2, SG11360001_257864010025_S001_CGH_1105_Oct12_2_4, SG11360001_257864010026_S001_CGH_1105_Oct12_1_4
chr10	75527653	75574692	15625		47040	23	SG11360001_257864010012_S001_CGH_1105_Oct12_1_1, SG11360001_257864010023_S001_CGH_1105_Oct12_1_2, SG11360001_257864010012_S001_CGH_1105_Oct12_1_2, SG11360001_257864010025_S001_CGH_1105_Oct12_2_4, SG11360001_257864010026_S001_CGH_1105_Oct12_1_4
chr10	75574692	75634174	18.75		59483	59	SG11360001_257864010012_S001_CGH_1105_Oct12_1_1, SG11360001_257864010023_S001_CGH_1105_Oct12_1_2, SG11360001_257864010012_S001_CGH_1105_Oct12_1_2, SG11360001_257864010025_S001_CGH_1105_Oct12_2_4, SG11360001_257864010025_S001_CGH_1105_Oct12_2_3, SG11360001_257864010026_S001_CGH_1105_Oct12_1_4
chr10	75634174	75671006	21875		36833	6	SG11360001_257864010012_S001_CGH_1105_Oct12_1_1, SG11360001_257864010023_S001_CGH_1105_Oct12_1_2, SG11360001_257864010012_S001_CGH_1105_Oct12_1_2, SG11360001_257864010025_S001_CGH_1105_Oct12_2_3, SG11360001_257864010025_S001_CGH_1105_Oct12_2_4, SG11360001_257864010026_S001_CGH_1105_Oct12_1_4, SG11360001_257864010012_S001_CGH_1105_Oct12_1_3
chr10	75634248	75671006		6.25	36759	4	SG11360001_257864010011_S001_CGH_1105_Oct12_1_2, SG11360001_257864010025_S001_CGH_1105_Oct12_2_2
chr10	75671295	75910874	18.75		239580	28	SG11360001_257864010012_S001_CGH_1105_Oct12_1_1, SG11360001_257864010023_S001_CGH_1105_Oct12_1_2, SG11360001_257864010012_S001_CGH_1105_Oct12_1_2, SG11360001_257864010025_S001_CGH_1105_Oct12_2_4, SG11360001_257864010025_S001_CGH_1105_Oct12_2_3, SG11360001_257864010026_S001_CGH_1105_Oct12_1_4
chr10	75910874	75911019	25		146	3	SG11360001_257864010012_S001_CGH_1105_Oct12_1_1, SG11360001_257864010023_S001_CGH_1105_Oct12_1_2, SG11360001_257864010012_S001_CGH_1105_Oct12_1_2, SG11360001_257864010025_S001_CGH_1105_Oct12_2_3, SG11360001_257864010025_S001_CGH_1105_Oct12_2_4, SG11360001_257864010026_S001_CGH_1105_Oct12_1_4, SG11360001_257864010023_S001_CGH_1105_Oct12_1_1, SG11360001_257864010012_S001_CGH_1105_Oct12_1_3
chr10	75911019	75936618	21875		25600	6	SG11360001_257864010012_S001_CGH_1105_Oct12_1_1, SG11360001_257864010023_S001_CGH_1105_Oct12_1_2, SG11360001_257864010012_S001_CGH_1105_Oct12_1_2, SG11360001_257864010025_S001_CGH_1105_Oct12_2_4, SG11360001_257864010025_S001_CGH_1105_Oct12_2_3, SG11360001_257864010026_S001_CGH_1105_Oct12_1_4, SG11360001_257864010012_S001_CGH_1105_Oct12_1_3
chr10	75984275	76337632		21875	353358	17	SG11360001_257864010011_S001_CGH_1105_Oct12_1_2, SG11360001_257864010023_S001_CGH_1105_Oct12_1_2, SG11360001_257864010028_S001_CGH_1105_Oct12_1_4, SG11360001_257864010010_S001_CGH_1105_Oct12_1_2, SG11360001_257864010014_S001_CGH_1105_Oct12_2_4, SG11360001_257864010012_S001_CGH_1105_Oct12_1_3, SG11360001_257864010025_S001_CGH_1105_Oct12_2_3
chr10	76337632	76468991		18.75	131360	12	SG11360001_257864010023_S001_CGH_1105_Oct12_1_2, SG11360001_257864010010_S001_CGH_1105_Oct12_1_2, SG11360001_257864010028_S001_CGH_1105_Oct12_1_4, SG11360001_257864010012_S001_CGH_1105_Oct12_1_3, SG11360001_257864010014_S001_CGH_1105_Oct12_2_4, SG11360001_257864010025_S001_CGH_1105_Oct12_2_3
chr10	76768859	78636393		6.25	1867535	10	SG11360001_257864010012_S001_CGH_1105_Oct12_1_3, SG11360001_257864010014_S001_CGH_1105_Oct12_2_4
chr10	78636393	78646307	3125		9915	3	SG11360001_257864010025_S001_CGH_1105_Oct12_2_2
chr10	78636393	78646307		6.25	9915	3	SG11360001_257864010014_S001_CGH_1105_Oct12_2_4, SG11360001_257864010012_S001_CGH_1105_Oct12_1_3
chr10	78646307	78649292	3125		2986	3	SG11360001_257864010025_S001_CGH_1105_Oct12_2_2
chr10	78646307	78649292		3125	2986	3	SG11360001_257864010014_S001_CGH_1105_Oct12_2_4
chr10	78651428	78673746	18.75		22319	6	SG11360001_257864010014_S001_CGH_1105_Oct12_2_4, SG11360001_257864010027_S001_CGH_1105_Oct12_2_4, SG11360001_257864010013_S001_CGH_1105_Oct12_1_1, SG11360001_257864010026_S001_CGH_1105_Oct12_1_4, SG11360001_257864010026_S001_CGH_1105_Oct12_2_2, SG11360001_257864010025_S001_CGH_1105_Oct12_2_2
chr10	78673746	78674655	21875		910	4	SG11360001_257864010026_S001_CGH_1105_Oct12_1_1, SG11360001_257864010014_S001_CGH_1105_Oct12_2_4, SG11360001_257864010013_S001_CGH_1105_Oct12_1_1, SG11360001_257864010027_S001_CGH_1105_Oct12_2_4, SG11360001_257864010026_S001_CGH_1105_Oct12_1_4, SG11360001_257864010025_S001_CGH_1105_Oct12_2_2, SG11360001_257864010026_S001_CGH_1105_Oct12_2_2
chr10	78674866	79741303	9375		1066438	94	SG11360001_257864010026_S001_CGH_1105_Oct12_1_4, SG11360001_257864010025_S001_CGH_1105_Oct12_2_2, SG11360001_257864010026_S001_CGH_1105_Oct12_2_2
chr10	79741847	79745608	15625		3762	13	SG11360001_257864010014_S001_CGH_1105_Oct12_2_4, SG11360001_257864010027_S001_CGH_1105_Oct12_2_4, SG11360001_257864010026_S001_CGH_1105_Oct12_1_4, SG11360001_257864010025_S001_CGH_1105_Oct12_2_2, SG11360001_257864010026_S001_CGH_1105_Oct12_2_2
chr10	79745793	79752892	15625		7100	5	SG11360001_257864010014_S001_CGH_1105_Oct12_2_4, SG11360001_257864010013_S001_CGH_1105_Oct12_1_1, SG11360001_257864010027_S001_CGH_1105_Oct12_2_4, SG11360001_257864010025_S001_CGH_1105_Oct12_2_2, SG11360001_257864010026_S001_CGH_1105_Oct12_2_2
chr10	79753136	79769325	12.5		16190	16	SG11360001_257864010014_S001_CGH_1105_Oct12_2_4, SG11360001_257864010027_S001_CGH_1105_Oct12_2_4, SG11360001_257864010013_S001_CGH_1105_Oct12_1_1, SG11360001_257864010025_S001_CGH_1105_Oct12_2_2
chr10	79769325	79773496	6.25		4172	7	SG11360001_257864010013_S001_CGH_1105_Oct12_1_1, SG11360001_257864010025_S001_CGH_1105_Oct12_2_2
chr10	79773496	79785824	3125		12329	26	SG11360001_257864010025_S001_CGH_1105_Oct12_2_2
chr10	88718590	88722799	12.5		4210	9	SG11360001_257864010023_S001_CGH_1105_Oct12_1_2, SG11360001_257864010012_S001_CGH_1105_Oct12_1_2, SG11360001_257864010025_S001_CGH_1105_Oct12_2_4, SG11360001_257864010026_S001_CGH_1105_Oct12_1_4
chr10	88722952	89653707		3125	930756	7	SG11360001_257864010014_S001_CGH_1105_Oct12_2_4
chr10	89653707	89717626		9375	63920	19	SG11360001_257864010025_S001_CGH_1105_Oct12_2_4, SG11360001_257864010023_S001_CGH_1105_Oct12_1_2, SG11360001_257864010014_S001_CGH_1105_Oct12_2_4
chr10	89717626	90356829		6.25	639204	9	SG11360001_257864010025_S001_CGH_1105_Oct12_2_4, SG11360001_257864010014_S001_CGH_1105_Oct12_2_4
chr10	90356829	90986528		3125	629700	45	SG11360001_257864010014_S001_CGH_1105_Oct12_2_4
chr10	90986528	90986727		6.25	200	3	SG11360001_257864010010_S001_CGH_1105_Oct12_1_4, SG11360001_257864010014_S001_CGH_1105_Oct12_2_4
chr10	90986727	91011603		3125	24877	10	SG11360001_257864010014_S001_CGH_1105_Oct12_2_4
chr10	91011603	91011750	3125		148	3	SG11360001_257864010026_S001_CGH_1105_Oct12_1_4
chr10	91011603	94268412		3125	3256810	70	SG11360001_257864010014_S001_CGH_1105_Oct12_2_4
chr10	94268412	94268589	3125		178	3	SG11360001_257864010023_S001_CGH_1105_Oct12_1_1
chr10	94268412	94291547		3125	23136	10	SG11360001_257864010014_S001_CGH_1105_Oct12_2_4
chr10	94291547	94291752	3125		206	3	SG11360001_257864010027_S001_CGH_1105_Oct12_2_2
chr10	94291547	94291752		6.25	206	3	SG11360001_257864010026_S001_CGH_1105_Oct12_2_4, SG11360001_257864010014_S001_CGH_1105_Oct12_2_4
chr10	94291752	94333786		3125	42035	7	SG11360001_257864010014_S001_CGH_1105_Oct12_2_4
chr10	94333786	94353243	6.25		19458	4	SG11360001_257864010023_S001_CGH_1105_Oct12_1_2, SG11360001_257864010026_S001_CGH_1105_Oct12_1_4
chr10	94333786	94373202		3125	39417	23	SG11360001_257864010014_S001_CGH_1105_Oct12_2_4
chr10	94373202	94409668		9375	36467	38	SG11360001_257864010026_S001_CGH_1105_Oct12_2_3, SG11360001_257864010028_S001_CGH_1105_Oct12_1_4, SG11360001_257864010014_S001_CGH_1105_Oct12_2_4
chr10	94409668	94449795		3125	40128	8	SG11360001_257864010014_S001_CGH_1105_Oct12_2_4
chr10	94449795	94450147	21875		353	3	SG11360001_257864010012_S001_CGH_1105_Oct12_1_1, SG11360001_257864010023_S001_CGH_1105_Oct12_1_2, SG11360001_257864010011_S001_CGH_1105_Oct12_2_4, SG11360001_257864010012_S001_CGH_1105_Oct12_1_2, SG11360001_257864010025_S001_CGH_1105_Oct12_2_4, SG11360001_257864010026_S001_CGH_1105_Oct12_1_4, SG11360001_257864010012_S001_CGH_1105_Oct12_1_3
chr10	94449795	94450147		6.25	353	3	SG11360001_257864010011_S001_CGH_1105_Oct12_1_2, SG11360001_257864010014_S001_CGH_1105_Oct12_2_4
chr10	94450147	94452267	12.5		2121	3	SG11360001_257864010012_S001_CGH_1105_Oct12_1_1, SG11360001_257864010023_S001_CGH_1105_Oct12_1_2, SG11360001_257864010025_S001_CGH_1105_Oct12_2_4, SG11360001_257864010012_S001_CGH_1105_Oct12_1_3
chr10	94450147	94452267		6.25	2121	3	SG11360001_257864010011_S001_CGH_1105_Oct12_1_2, SG11360001_257864010014_S001_CGH_1105_Oct12_2_4
chr10	94452267	94454338	6.25		2072	4	SG11360001_257864010023_S001_CGH_1105_Oct12_1_2, SG11360001_257864010025_S001_CGH_1105_Oct12_2_4
chr10	94452267	94454338		3125	2072	4	SG11360001_257864010014_S001_CGH_1105_Oct12_2_4
chr10	94454338	95355036	3125		900699	6	SG11360001_257864010023_S001_CGH_1105_Oct12_1_2
chr10	94454338	95355036		3125	900699	6	SG11360001_257864010014_S001_CGH_1105_Oct12_2_4
chr10	95355036	95754081	3125		399046	3	SG11360001_257864010023_S001_CGH_1105_Oct12_1_2
chr10	95987104	95987281	6.25		178	3	SG11360001_257864010023_S001_CGH_1105_Oct12_1_2, SG11360001_257864010023_S001_CGH_1105_Oct12_1_1
chr10	96064224	96064478		6.25	255	3	SG11360001_257864010026_S001_CGH_1105_Oct12_2_3, SG11360001_257864010028_S001_CGH_1105_Oct12_1_4
chr10	96087708	98644844		3125	2557137	39	SG11360001_257864010014_S001_CGH_1105_Oct12_2_4
chr10	99496856	99510118	18.75		13263	20	SG11360001_257864010012_S001_CGH_1105_Oct12_1_1, SG11360001_257864010023_S001_CGH_1105_Oct12_1_2, SG11360001_257864010012_S001_CGH_1105_Oct12_1_2, SG11360001_257864010025_S001_CGH_1105_Oct12_2_4, SG11360001_257864010026_S001_CGH_1105_Oct12_1_4, SG11360001_257864010012_S001_CGH_1105_Oct12_1_3
chr10	99510118	99511112	21875		995	3	SG11360001_257864010012_S001_CGH_1105_Oct12_1_1, SG11360001_257864010023_S001_CGH_1105_Oct12_1_2, SG11360001_257864010012_S001_CGH_1105_Oct12_1_2, SG11360001_257864010025_S001_CGH_1105_Oct12_2_4, SG11360001_257864010026_S001_CGH_1105_Oct12_1_4, SG11360001_257864010012_S001_CGH_1105_Oct12_1_3, SG11360001_257864010026_S001_CGH_1105_Oct12_2_3
chr10	99511112	99517578	25		6467	12	SG11360001_257864010012_S001_CGH_1105_Oct12_1_1, SG11360001_257864010023_S001_CGH_1105_Oct12_1_2, SG11360001_257864010012_S001_CGH_1105_Oct12_1_2, SG11360001_257864010025_S001_CGH_1105_Oct12_2_4, SG11360001_257864010026_S001_CGH_1105_Oct12_1_4, SG11360001_257864010023_S001_CGH_1105_Oct12_1_1, SG11360001_257864010012_S001_CGH_1105_Oct12_1_3, SG11360001_257864010026_S001_CGH_1105_Oct12_2_3
chr10	99519055	101421298	3125		1902244	14	SG11360001_257864010025_S001_CGH_1105_Oct12_2_4
chr10	101659688	101910599		3125	250912	21	SG11360001_257864010028_S001_CGH_1105_Oct12_1_4
chr10	101910599	101915930		6.25	5332	7	SG11360001_257864010028_S001_CGH_1105_Oct12_1_4, SG11360001_257864010010_S001_CGH_1105_Oct12_1_1
chr10	101915930	101938026		15625	22097	17	SG11360001_257864010023_S001_CGH_1105_Oct12_1_2, SG11360001_257864010026_S001_CGH_1105_Oct12_1_4, SG11360001_257864010028_S001_CGH_1105_Oct12_1_4, SG11360001_257864010012_S001_CGH_1105_Oct12_1_3, SG11360001_257864010010_S001_CGH_1105_Oct12_1_1
chr10	101938026	101943471		12.5	5446	4	SG11360001_257864010023_S001_CGH_1105_Oct12_1_2, SG11360001_257864010026_S001_CGH_1105_Oct12_1_4, SG11360001_257864010028_S001_CGH_1105_Oct12_1_4, SG11360001_257864010010_S001_CGH_1105_Oct12_1_1
chr10	101945294	103989924	6.25		2044631	61	SG11360001_257864010023_S001_CGH_1105_Oct12_1_2, SG11360001_257864010025_S001_CGH_1105_Oct12_2_4
chr10	103989924	103990634	15625		711	3	SG11360001_257864010012_S001_CGH_1105_Oct12_1_1, SG11360001_257864010023_S001_CGH_1105_Oct12_1_2, SG11360001_257864010012_S001_CGH_1105_Oct12_1_2, SG11360001_257864010025_S001_CGH_1105_Oct12_2_4, SG11360001_257864010012_S001_CGH_1105_Oct12_1_3
chr10	103990634	104001129	18.75		10496	9	SG11360001_257864010012_S001_CGH_1105_Oct12_1_1, SG11360001_257864010023_S001_CGH_1105_Oct12_1_2, SG11360001_257864010012_S001_CGH_1105_Oct12_1_2, SG11360001_257864010025_S001_CGH_1105_Oct12_2_4, SG11360001_257864010025_S001_CGH_1105_Oct12_2_3, SG11360001_257864010012_S001_CGH_1105_Oct12_1_3
chr10	104001129	104591292	12.5		590164	6	SG11360001_257864010023_S001_CGH_1105_Oct12_1_2, SG11360001_257864010025_S001_CGH_1105_Oct12_2_3, SG11360001_257864010025_S001_CGH_1105_Oct12_2_4, SG11360001_257864010012_S001_CGH_1105_Oct12_1_3
chr10	104591292	104591474	15625		183	3	SG11360001_257864010023_S001_CGH_1105_Oct12_1_2, SG11360001_257864010025_S001_CGH_1105_Oct12_2_4, SG11360001_257864010025_S001_CGH_1105_Oct12_2_3, SG11360001_257864010027_S001_CGH_1105_Oct12_2_4, SG11360001_257864010012_S001_CGH_1105_Oct12_1_3
chr10	104591474	104592734	12.5		1261	4	SG11360001_257864010023_S001_CGH_1105_Oct12_1_2, SG11360001_257864010025_S001_CGH_1105_Oct12_2_3, SG11360001_257864010025_S001_CGH_1105_Oct12_2_4, SG11360001_257864010012_S001_CGH_1105_Oct12_1_3
chr10	104850605	104856964		3125	6360	19	SG11360001_257864010012_S001_CGH_1105_Oct12_1_3
chr10	104856964	104934799		6.25	77836	25	SG11360001_257864010012_S001_CGH_1105_Oct12_1_3, SG11360001_257864010014_S001_CGH_1105_Oct12_2_4
chr10	104952939	105210861	12.5		257923	9	SG11360001_257864010012_S001_CGH_1105_Oct12_1_1, SG11360001_257864010023_S001_CGH_1105_Oct12_1_2, SG11360001_257864010012_S001_CGH_1105_Oct12_1_2, SG11360001_257864010025_S001_CGH_1105_Oct12_2_4
chr10	105210861	106014917	15625		804057	29	SG11360001_257864010012_S001_CGH_1105_Oct12_1_1, SG11360001_257864010023_S001_CGH_1105_Oct12_1_2, SG11360001_257864010012_S001_CGH_1105_Oct12_1_2, SG11360001_257864010025_S001_CGH_1105_Oct12_2_4, SG11360001_257864010026_S001_CGH_1105_Oct12_1_4
chr10	108338730	108388949	15625		50220	18	SG11360001_257864010014_S001_CGH_1105_Oct12_2_4, SG11360001_257864010027_S001_CGH_1105_Oct12_2_4, SG11360001_257864010013_S001_CGH_1105_Oct12_1_1, SG11360001_257864010026_S001_CGH_1105_Oct12_2_4, SG11360001_257864010025_S001_CGH_1105_Oct12_2_2
chr10	108389188	108432700	3125		43513	12	SG11360001_257864010026_S001_CGH_1105_Oct12_2_4
chr10	108434938	108458944	3125		24007	14	SG11360001_257864010026_S001_CGH_1105_Oct12_1_1
chr10	108459086	108466375	12.5		7290	5	SG11360001_257864010026_S001_CGH_1105_Oct12_1_1, SG11360001_257864010027_S001_CGH_1105_Oct12_2_4, SG11360001_257864010027_S001_CGH_1105_Oct12_2_2, SG11360001_257864010025_S001_CGH_1105_Oct12_2_2
chr10	108466375	108589551	3125		123177	15	SG11360001_257864010026_S001_CGH_1105_Oct12_1_1
chr10	114711229	114711325	21875		97	3	SG11360001_257864010012_S001_CGH_1105_Oct12_1_1, SG11360001_257864010011_S001_CGH_1105_Oct12_2_4, SG11360001_257864010012_S001_CGH_1105_Oct12_1_2, SG11360001_257864010026_S001_CGH_1105_Oct12_1_4, SG11360001_257864010026_S001_CGH_1105_Oct12_2_2, SG11360001_257864010028_S001_CGH_1105_Oct12_1_4, SG11360001_257864010026_S001_CGH_1105_Oct12_2_3
chr10	114711229	114711325		9375	97	3	SG11360001_257864010011_S001_CGH_1105_Oct12_1_2, SG11360001_257864010027_S001_CGH_1105_Oct12_2_4, SG11360001_257864010027_S001_CGH_1105_Oct12_2_2
chr10	114901041	114910916	3125		9876	11	SG11360001_257864010027_S001_CGH_1105_Oct12_2_4
chr10	118616567	119000484	3125		383918	3	SG11360001_257864010025_S001_CGH_1105_Oct12_2_4
chr10	119000484	119000765	25		282	3	SG11360001_257864010012_S001_CGH_1105_Oct12_1_1, SG11360001_257864010023_S001_CGH_1105_Oct12_1_2, SG11360001_257864010011_S001_CGH_1105_Oct12_2_4, SG11360001_257864010012_S001_CGH_1105_Oct12_1_2, SG11360001_257864010025_S001_CGH_1105_Oct12_2_4, SG11360001_257864010027_S001_CGH_1105_Oct12_2_4, SG11360001_257864010026_S001_CGH_1105_Oct12_1_4, SG11360001_257864010012_S001_CGH_1105_Oct12_1_3
chr10	119000484	119000765		3125	282	3	SG11360001_257864010011_S001_CGH_1105_Oct12_1_2
chr10	119000765	119017465	12.5		16701	19	SG11360001_257864010023_S001_CGH_1105_Oct12_1_2, SG11360001_257864010027_S001_CGH_1105_Oct12_2_4, SG11360001_257864010025_S001_CGH_1105_Oct12_2_4, SG11360001_257864010012_S001_CGH_1105_Oct12_1_3
chr10	119017465	120454224	9375		1436760	18	SG11360001_257864010025_S001_CGH_1105_Oct12_2_4, SG11360001_257864010027_S001_CGH_1105_Oct12_2_4, SG11360001_257864010012_S001_CGH_1105_Oct12_1_3
chr10	120967249	121156112	18.75		188864	11	SG11360001_257864010023_S001_CGH_1105_Oct12_1_2, SG11360001_257864010012_S001_CGH_1105_Oct12_1_2, SG11360001_257864010027_S001_CGH_1105_Oct12_2_4, SG11360001_257864010025_S001_CGH_1105_Oct12_2_4, SG11360001_257864010026_S001_CGH_1105_Oct12_1_4, SG11360001_257864010012_S001_CGH_1105_Oct12_1_3
chr10	121156112	121212797	21875		56686	34	SG11360001_257864010023_S001_CGH_1105_Oct12_1_2, SG11360001_257864010014_S001_CGH_1105_Oct12_2_4, SG11360001_257864010012_S001_CGH_1105_Oct12_1_2, SG11360001_257864010025_S001_CGH_1105_Oct12_2_4, SG11360001_257864010027_S001_CGH_1105_Oct12_2_4, SG11360001_257864010026_S001_CGH_1105_Oct12_1_4, SG11360001_257864010012_S001_CGH_1105_Oct12_1_3
chr10	121212886	124221041	12.5		3008156	18	SG11360001_257864010023_S001_CGH_1105_Oct12_1_2, SG11360001_257864010025_S001_CGH_1105_Oct12_2_4, SG11360001_257864010027_S001_CGH_1105_Oct12_2_4, SG11360001_257864010012_S001_CGH_1105_Oct12_1_3
chr10	124221237	124221620	31.25		384	3	SG11360001_257864010012_S001_CGH_1105_Oct12_1_1, SG11360001_257864010010_S001_CGH_1105_Oct12_1_1, SG11360001_257864010011_S001_CGH_1105_Oct12_2_4, SG11360001_257864010023_S001_CGH_1105_Oct12_1_2, SG11360001_257864010014_S001_CGH_1105_Oct12_2_4, SG11360001_257864010012_S001_CGH_1105_Oct12_1_2, SG11360001_257864010025_S001_CGH_1105_Oct12_2_4, SG11360001_257864010027_S001_CGH_1105_Oct12_2_4, SG11360…
chr10	124221237	124221620		6.25	384	3	SG11360001_257864010011_S001_CGH_1105_Oct12_1_2, SG11360001_257864010025_S001_CGH_1105_Oct12_2_2
chr10	124248322	124274397	18.75		26076	24	SG11360001_257864010023_S001_CGH_1105_Oct12_1_2, SG11360001_257864010014_S001_CGH_1105_Oct12_2_4, SG11360001_257864010025_S001_CGH_1105_Oct12_2_4, SG11360001_257864010027_S001_CGH_1105_Oct12_2_4, SG11360001_257864010026_S001_CGH_1105_Oct12_1_4, SG11360001_257864010012_S001_CGH_1105_Oct12_1_3
chr10	124274397	124914565	15625		640169	7	SG11360001_257864010023_S001_CGH_1105_Oct12_1_2, SG11360001_257864010027_S001_CGH_1105_Oct12_2_4, SG11360001_257864010025_S001_CGH_1105_Oct12_2_4, SG11360001_257864010026_S001_CGH_1105_Oct12_1_4, SG11360001_257864010012_S001_CGH_1105_Oct12_1_3
chr10	124914565	127708309	9375		2793745	35	SG11360001_257864010023_S001_CGH_1105_Oct12_1_2, SG11360001_257864010025_S001_CGH_1105_Oct12_2_4, SG11360001_257864010027_S001_CGH_1105_Oct12_2_4
chr10	127708309	127724747	12.5		16439	3	SG11360001_257864010023_S001_CGH_1105_Oct12_1_2, SG11360001_257864010027_S001_CGH_1105_Oct12_2_4, SG11360001_257864010025_S001_CGH_1105_Oct12_2_4, SG11360001_257864010026_S001_CGH_1105_Oct12_1_4
chr10	127724747	127753392	9375		28646	24	SG11360001_257864010023_S001_CGH_1105_Oct12_1_2, SG11360001_257864010025_S001_CGH_1105_Oct12_2_4, SG11360001_257864010027_S001_CGH_1105_Oct12_2_4
chr10	127753392	127753503	18.75		112	3	SG11360001_257864010023_S001_CGH_1105_Oct12_1_2, SG11360001_257864010014_S001_CGH_1105_Oct12_2_4, SG11360001_257864010027_S001_CGH_1105_Oct12_2_4, SG11360001_257864010025_S001_CGH_1105_Oct12_2_4, SG11360001_257864010027_S001_CGH_1105_Oct12_2_2, SG11360001_257864010025_S001_CGH_1105_Oct12_2_2
chr10	127753503	127786935	21875		33433	10	SG11360001_257864010014_S001_CGH_1105_Oct12_2_4, SG11360001_257864010023_S001_CGH_1105_Oct12_1_2, SG11360001_257864010025_S001_CGH_1105_Oct12_2_4, SG11360001_257864010027_S001_CGH_1105_Oct12_2_4, SG11360001_257864010013_S001_CGH_1105_Oct12_1_1, SG11360001_257864010027_S001_CGH_1105_Oct12_2_2, SG11360001_257864010025_S001_CGH_1105_Oct12_2_2
chr10	127786935	127798390	15625		11456	10	SG11360001_257864010023_S001_CGH_1105_Oct12_1_2, SG11360001_257864010027_S001_CGH_1105_Oct12_2_4, SG11360001_257864010025_S001_CGH_1105_Oct12_2_4, SG11360001_257864010027_S001_CGH_1105_Oct12_2_2, SG11360001_257864010025_S001_CGH_1105_Oct12_2_2
chr10	127798390	127806637	18.75		8248	3	SG11360001_257864010026_S001_CGH_1105_Oct12_1_1, SG11360001_257864010023_S001_CGH_1105_Oct12_1_2, SG11360001_257864010025_S001_CGH_1105_Oct12_2_4, SG11360001_257864010027_S001_CGH_1105_Oct12_2_4, SG11360001_257864010027_S001_CGH_1105_Oct12_2_2, SG11360001_257864010025_S001_CGH_1105_Oct12_2_2
chr10	127806637	127824055	21875		17419	5	SG11360001_257864010026_S001_CGH_1105_Oct12_1_1, SG11360001_257864010023_S001_CGH_1105_Oct12_1_2, SG11360001_257864010014_S001_CGH_1105_Oct12_2_4, SG11360001_257864010027_S001_CGH_1105_Oct12_2_4, SG11360001_257864010025_S001_CGH_1105_Oct12_2_4, SG11360001_257864010027_S001_CGH_1105_Oct12_2_2, SG11360001_257864010025_S001_CGH_1105_Oct12_2_2
chr10	127806710	127824055		3125	17346	3	SG11360001_257864010028_S001_CGH_1105_Oct12_1_4
chr10	127824302	128203032	15625		378731	13	SG11360001_257864010023_S001_CGH_1105_Oct12_1_2, SG11360001_257864010025_S001_CGH_1105_Oct12_2_4, SG11360001_257864010027_S001_CGH_1105_Oct12_2_4, SG11360001_257864010027_S001_CGH_1105_Oct12_2_2, SG11360001_257864010025_S001_CGH_1105_Oct12_2_2
chr10	128203032	131633708	12.5		3430677	11	SG11360001_257864010023_S001_CGH_1105_Oct12_1_2, SG11360001_257864010027_S001_CGH_1105_Oct12_2_4, SG11360001_257864010025_S001_CGH_1105_Oct12_2_4, SG11360001_257864010025_S001_CGH_1105_Oct12_2_2
chr10	131633708	131638593	9375		4886	3	SG11360001_257864010023_S001_CGH_1105_Oct12_1_2, SG11360001_257864010025_S001_CGH_1105_Oct12_2_4, SG11360001_257864010027_S001_CGH_1105_Oct12_2_4
chr10	131638593	131641442	18.75		2850	11	SG11360001_257864010012_S001_CGH_1105_Oct12_1_1, SG11360001_257864010023_S001_CGH_1105_Oct12_1_2, SG11360001_257864010010_S001_CGH_1105_Oct12_1_1, SG11360001_257864010027_S001_CGH_1105_Oct12_2_4, SG11360001_257864010025_S001_CGH_1105_Oct12_2_4, SG11360001_257864010026_S001_CGH_1105_Oct12_1_4
chr10	131646613	131761607	9375		114995	27	SG11360001_257864010023_S001_CGH_1105_Oct12_1_2, SG11360001_257864010025_S001_CGH_1105_Oct12_2_4, SG11360001_257864010027_S001_CGH_1105_Oct12_2_4
chr10	131761607	131761768	12.5		162	3	SG11360001_257864010023_S001_CGH_1105_Oct12_1_2, SG11360001_257864010027_S001_CGH_1105_Oct12_2_4, SG11360001_257864010025_S001_CGH_1105_Oct12_2_4, SG11360001_257864010026_S001_CGH_1105_Oct12_1_4
chr10	131761768	132263824	9375		502057	4	SG11360001_257864010023_S001_CGH_1105_Oct12_1_2, SG11360001_257864010025_S001_CGH_1105_Oct12_2_4, SG11360001_257864010027_S001_CGH_1105_Oct12_2_4
chr10	132263824	135340822	6.25		3076999	11	SG11360001_257864010023_S001_CGH_1105_Oct12_1_2, SG11360001_257864010025_S001_CGH_1105_Oct12_2_4
chr10	135340822	135350767	12.5		9946	21	SG11360001_257864010010_S001_CGH_1105_Oct12_2_4, SG11360001_257864010023_S001_CGH_1105_Oct12_1_2, SG11360001_257864010025_S001_CGH_1105_Oct12_2_4, SG11360001_257864010026_S001_CGH_1105_Oct12_1_4
chr10	135350767	135352420	9375		1654	5	SG11360001_257864010010_S001_CGH_1105_Oct12_2_4, SG11360001_257864010023_S001_CGH_1105_Oct12_1_2, SG11360001_257864010026_S001_CGH_1105_Oct12_1_4
chr11	218365	637255	6.25		418891	3	SG11360001_257864010023_S001_CGH_1105_Oct12_1_2, SG11360001_257864010025_S001_CGH_1105_Oct12_2_4
chr11	637255	640588	28125		3334	13	SG11360001_257864010012_S001_CGH_1105_Oct12_1_1, SG11360001_257864010023_S001_CGH_1105_Oct12_1_2, SG11360001_257864010011_S001_CGH_1105_Oct12_2_4, SG11360001_257864010012_S001_CGH_1105_Oct12_1_2, SG11360001_257864010025_S001_CGH_1105_Oct12_2_4, SG11360001_257864010027_S001_CGH_1105_Oct12_2_4, SG11360001_257864010026_S001_CGH_1105_Oct12_1_4, SG11360001_257864010023_S001_CGH_1105_Oct12_1_1, SG11360…
chr11	637255	640588		3125	3334	13	SG11360001_257864010025_S001_CGH_1105_Oct12_2_2
chr11	640588	792050	28125		151463	6	SG11360001_257864010012_S001_CGH_1105_Oct12_1_1, SG11360001_257864010011_S001_CGH_1105_Oct12_2_4, SG11360001_257864010023_S001_CGH_1105_Oct12_1_2, SG11360001_257864010012_S001_CGH_1105_Oct12_1_2, SG11360001_257864010027_S001_CGH_1105_Oct12_2_4, SG11360001_257864010025_S001_CGH_1105_Oct12_2_4, SG11360001_257864010023_S001_CGH_1105_Oct12_1_1, SG11360001_257864010026_S001_CGH_1105_Oct12_1_4, SG11360…
chr11	792050	798318	31.25		6269	27	SG11360001_257864010012_S001_CGH_1105_Oct12_1_1, SG11360001_257864010023_S001_CGH_1105_Oct12_1_2, SG11360001_257864010011_S001_CGH_1105_Oct12_2_4, SG11360001_257864010012_S001_CGH_1105_Oct12_1_2, SG11360001_257864010025_S001_CGH_1105_Oct12_2_4, SG11360001_257864010027_S001_CGH_1105_Oct12_2_4, SG11360001_257864010025_S001_CGH_1105_Oct12_2_3, SG11360001_257864010026_S001_CGH_1105_Oct12_1_4, SG11360…
chr11	797892	798318		3125	427	3	SG11360001_257864010025_S001_CGH_1105_Oct12_2_2
chr11	798318	2189724	31.25		1391407	81	SG11360001_257864010012_S001_CGH_1105_Oct12_1_1, SG11360001_257864010023_S001_CGH_1105_Oct12_1_2, SG11360001_257864010011_S001_CGH_1105_Oct12_2_4, SG11360001_257864010012_S001_CGH_1105_Oct12_1_2, SG11360001_257864010025_S001_CGH_1105_Oct12_2_4, SG11360001_257864010027_S001_CGH_1105_Oct12_2_4, SG11360001_257864010025_S001_CGH_1105_Oct12_2_3, SG11360001_257864010026_S001_CGH_1105_Oct12_1_4, SG11360…
chr11	2189724	2190987	28125		1264	4	SG11360001_257864010012_S001_CGH_1105_Oct12_1_1, SG11360001_257864010023_S001_CGH_1105_Oct12_1_2, SG11360001_257864010012_S001_CGH_1105_Oct12_1_2, SG11360001_257864010025_S001_CGH_1105_Oct12_2_3, SG11360001_257864010027_S001_CGH_1105_Oct12_2_4, SG11360001_257864010025_S001_CGH_1105_Oct12_2_4, SG11360001_257864010023_S001_CGH_1105_Oct12_1_1, SG11360001_257864010026_S001_CGH_1105_Oct12_1_4, SG11360…
chr11	2190987	2701917	25		510931	6	SG11360001_257864010012_S001_CGH_1105_Oct12_1_1, SG11360001_257864010023_S001_CGH_1105_Oct12_1_2, SG11360001_257864010025_S001_CGH_1105_Oct12_2_4, SG11360001_257864010027_S001_CGH_1105_Oct12_2_4, SG11360001_257864010025_S001_CGH_1105_Oct12_2_3, SG11360001_257864010026_S001_CGH_1105_Oct12_1_4, SG11360001_257864010023_S001_CGH_1105_Oct12_1_1, SG11360001_257864010012_S001_CGH_1105_Oct12_1_3
chr11	2701917	5248397	21875		2546481	18	SG11360001_257864010012_S001_CGH_1105_Oct12_1_1, SG11360001_257864010023_S001_CGH_1105_Oct12_1_2, SG11360001_257864010025_S001_CGH_1105_Oct12_2_3, SG11360001_257864010025_S001_CGH_1105_Oct12_2_4, SG11360001_257864010023_S001_CGH_1105_Oct12_1_1, SG11360001_257864010026_S001_CGH_1105_Oct12_1_4, SG11360001_257864010012_S001_CGH_1105_Oct12_1_3
chr11	5246639	5248397		3125	1759	9	SG11360001_257864010010_S001_CGH_1105_Oct12_2_3
chr11	5248397	6432284	21875		1183888	56	SG11360001_257864010012_S001_CGH_1105_Oct12_1_1, SG11360001_257864010023_S001_CGH_1105_Oct12_1_2, SG11360001_257864010025_S001_CGH_1105_Oct12_2_3, SG11360001_257864010025_S001_CGH_1105_Oct12_2_4, SG11360001_257864010023_S001_CGH_1105_Oct12_1_1, SG11360001_257864010026_S001_CGH_1105_Oct12_1_4, SG11360001_257864010012_S001_CGH_1105_Oct12_1_3
chr11	6432284	6440160	25		7877	3	SG11360001_257864010012_S001_CGH_1105_Oct12_1_1, SG11360001_257864010023_S001_CGH_1105_Oct12_1_2, SG11360001_257864010011_S001_CGH_1105_Oct12_2_4, SG11360001_257864010025_S001_CGH_1105_Oct12_2_4, SG11360001_257864010025_S001_CGH_1105_Oct12_2_3, SG11360001_257864010026_S001_CGH_1105_Oct12_1_4, SG11360001_257864010023_S001_CGH_1105_Oct12_1_1, SG11360001_257864010012_S001_CGH_1105_Oct12_1_3
chr11	6440160	6440738	28125		579	6	SG11360001_257864010012_S001_CGH_1105_Oct12_1_1, SG11360001_257864010011_S001_CGH_1105_Oct12_2_4, SG11360001_257864010023_S001_CGH_1105_Oct12_1_2, SG11360001_257864010012_S001_CGH_1105_Oct12_1_2, SG11360001_257864010025_S001_CGH_1105_Oct12_2_3, SG11360001_257864010025_S001_CGH_1105_Oct12_2_4, SG11360001_257864010023_S001_CGH_1105_Oct12_1_1, SG11360001_257864010026_S001_CGH_1105_Oct12_1_4, SG11360…
chr11	6440738	6640645	21875		199908	38	SG11360001_257864010012_S001_CGH_1105_Oct12_1_1, SG11360001_257864010023_S001_CGH_1105_Oct12_1_2, SG11360001_257864010025_S001_CGH_1105_Oct12_2_4, SG11360001_257864010025_S001_CGH_1105_Oct12_2_3, SG11360001_257864010026_S001_CGH_1105_Oct12_1_4, SG11360001_257864010023_S001_CGH_1105_Oct12_1_1, SG11360001_257864010012_S001_CGH_1105_Oct12_1_3
chr11	6640645	7324653	18.75		684009	8	SG11360001_257864010012_S001_CGH_1105_Oct12_1_1, SG11360001_257864010023_S001_CGH_1105_Oct12_1_2, SG11360001_257864010025_S001_CGH_1105_Oct12_2_4, SG11360001_257864010023_S001_CGH_1105_Oct12_1_1, SG11360001_257864010026_S001_CGH_1105_Oct12_1_4, SG11360001_257864010012_S001_CGH_1105_Oct12_1_3
chr11	7324653	7489407	6.25		164755	14	SG11360001_257864010025_S001_CGH_1105_Oct12_2_4, SG11360001_257864010023_S001_CGH_1105_Oct12_1_1
chr11	7489407	9917470	3125		2428064	82	SG11360001_257864010025_S001_CGH_1105_Oct12_2_4
chr11	9917470	9985255	3125		67786	6	SG11360001_257864010025_S001_CGH_1105_Oct12_2_4
chr11	9917470	9985255		9375	67786	6	SG11360001_257864010026_S001_CGH_1105_Oct12_1_4, SG11360001_257864010010_S001_CGH_1105_Oct12_2_3, SG11360001_257864010012_S001_CGH_1105_Oct12_1_3
chr11	9985342	10013883	3125		28542	9	SG11360001_257864010025_S001_CGH_1105_Oct12_2_4
chr11	9985342	10013883		18.75	28542	9	SG11360001_257864010012_S001_CGH_1105_Oct12_1_1, SG11360001_257864010027_S001_CGH_1105_Oct12_2_4, SG11360001_257864010026_S001_CGH_1105_Oct12_1_4, SG11360001_257864010014_S001_CGH_1105_Oct12_2_4, SG11360001_257864010010_S001_CGH_1105_Oct12_2_3, SG11360001_257864010012_S001_CGH_1105_Oct12_1_3
chr11	10013883	10015426	3125		1544	6	SG11360001_257864010025_S001_CGH_1105_Oct12_2_4
chr11	10013883	10015426		21875	1544	6	SG11360001_257864010012_S001_CGH_1105_Oct12_1_1, SG11360001_257864010027_S001_CGH_1105_Oct12_2_4, SG11360001_257864010023_S001_CGH_1105_Oct12_1_2, SG11360001_257864010026_S001_CGH_1105_Oct12_1_4, SG11360001_257864010012_S001_CGH_1105_Oct12_1_3, SG11360001_257864010010_S001_CGH_1105_Oct12_2_3, SG11360001_257864010014_S001_CGH_1105_Oct12_2_4
chr11	10015427	10015661	12.5		235	3	SG11360001_257864010014_S001_CGH_1105_Oct12_2_4, SG11360001_257864010025_S001_CGH_1105_Oct12_2_4, SG11360001_257864010027_S001_CGH_1105_Oct12_2_4, SG11360001_257864010013_S001_CGH_1105_Oct12_1_1
chr11	10015427	10015661		15625	235	3	SG11360001_257864010012_S001_CGH_1105_Oct12_1_1, SG11360001_257864010023_S001_CGH_1105_Oct12_1_2, SG11360001_257864010026_S001_CGH_1105_Oct12_1_4, SG11360001_257864010012_S001_CGH_1105_Oct12_1_3, SG11360001_257864010010_S001_CGH_1105_Oct12_2_3
chr11	10019942	10293941	3125		274000	24	SG11360001_257864010025_S001_CGH_1105_Oct12_2_4
chr11	10019942	10293941		28125	274000	24	SG11360001_257864010013_S001_CGH_1105_Oct12_1_1, SG11360001_257864010012_S001_CGH_1105_Oct12_1_1, SG11360001_257864010027_S001_CGH_1105_Oct12_2_4, SG11360001_257864010023_S001_CGH_1105_Oct12_1_2, SG11360001_257864010026_S001_CGH_1105_Oct12_1_4, SG11360001_257864010027_S001_CGH_1105_Oct12_2_2, SG11360001_257864010014_S001_CGH_1105_Oct12_2_4, SG11360001_257864010010_S001_CGH_1105_Oct12_2_3, SG11360…
chr11	10315602	11248837	3125		933236	3	SG11360001_257864010025_S001_CGH_1105_Oct12_2_4
chr11	10315602	11248837		6.25	933236	3	SG11360001_257864010026_S001_CGH_1105_Oct12_1_4, SG11360001_257864010010_S001_CGH_1105_Oct12_2_3
chr11	11248837	14317302	3125		3068466	19	SG11360001_257864010025_S001_CGH_1105_Oct12_2_4
chr11	11248837	14317302		3125	3068466	19	SG11360001_257864010026_S001_CGH_1105_Oct12_1_4
chr11	14379815	14380005	25		191	4	SG11360001_257864010012_S001_CGH_1105_Oct12_1_1, SG11360001_257864010023_S001_CGH_1105_Oct12_1_2, SG11360001_257864010011_S001_CGH_1105_Oct12_2_4, SG11360001_257864010012_S001_CGH_1105_Oct12_1_2, SG11360001_257864010025_S001_CGH_1105_Oct12_2_4, SG11360001_257864010026_S001_CGH_1105_Oct12_1_4, SG11360001_257864010012_S001_CGH_1105_Oct12_1_3, SG11360001_257864010011_S001_CGH_1105_Oct12_2_3
chr11	14380005	14380675	28125		671	5	SG11360001_257864010012_S001_CGH_1105_Oct12_1_1, SG11360001_257864010011_S001_CGH_1105_Oct12_2_4, SG11360001_257864010023_S001_CGH_1105_Oct12_1_2, SG11360001_257864010010_S001_CGH_1105_Oct12_1_1, SG11360001_257864010012_S001_CGH_1105_Oct12_1_2, SG11360001_257864010025_S001_CGH_1105_Oct12_2_4, SG11360001_257864010026_S001_CGH_1105_Oct12_1_4, SG11360001_257864010012_S001_CGH_1105_Oct12_1_3, SG11360…
chr11	14380306	14380675		6.25	370	3	SG11360001_257864010011_S001_CGH_1105_Oct12_1_2, SG11360001_257864010025_S001_CGH_1105_Oct12_2_2
chr11	14380675	17406774	6.25		3026100	33	SG11360001_257864010023_S001_CGH_1105_Oct12_1_2, SG11360001_257864010025_S001_CGH_1105_Oct12_2_4
chr11	17409235	17414535	18.75		5301	4	SG11360001_257864010023_S001_CGH_1105_Oct12_1_2, SG11360001_257864010025_S001_CGH_1105_Oct12_2_3, SG11360001_257864010025_S001_CGH_1105_Oct12_2_4, SG11360001_257864010027_S001_CGH_1105_Oct12_2_4, SG11360001_257864010023_S001_CGH_1105_Oct12_1_1, SG11360001_257864010026_S001_CGH_1105_Oct12_1_4
chr11	17414535	17415835	25		1301	7	SG11360001_257864010012_S001_CGH_1105_Oct12_1_1, SG11360001_257864010023_S001_CGH_1105_Oct12_1_2, SG11360001_257864010027_S001_CGH_1105_Oct12_2_4, SG11360001_257864010025_S001_CGH_1105_Oct12_2_4, SG11360001_257864010025_S001_CGH_1105_Oct12_2_3, SG11360001_257864010026_S001_CGH_1105_Oct12_1_4, SG11360001_257864010023_S001_CGH_1105_Oct12_1_1, SG11360001_257864010012_S001_CGH_1105_Oct12_1_3
chr11	17415835	17438597	28125		22763	52	SG11360001_257864010012_S001_CGH_1105_Oct12_1_1, SG11360001_257864010023_S001_CGH_1105_Oct12_1_2, SG11360001_257864010012_S001_CGH_1105_Oct12_1_2, SG11360001_257864010025_S001_CGH_1105_Oct12_2_3, SG11360001_257864010025_S001_CGH_1105_Oct12_2_4, SG11360001_257864010027_S001_CGH_1105_Oct12_2_4, SG11360001_257864010023_S001_CGH_1105_Oct12_1_1, SG11360001_257864010026_S001_CGH_1105_Oct12_1_4, SG11360…
chr11	17448508	17464859	25		16352	20	SG11360001_257864010012_S001_CGH_1105_Oct12_1_1, SG11360001_257864010023_S001_CGH_1105_Oct12_1_2, SG11360001_257864010025_S001_CGH_1105_Oct12_2_3, SG11360001_257864010025_S001_CGH_1105_Oct12_2_4, SG11360001_257864010027_S001_CGH_1105_Oct12_2_4, SG11360001_257864010023_S001_CGH_1105_Oct12_1_1, SG11360001_257864010026_S001_CGH_1105_Oct12_1_4, SG11360001_257864010025_S001_CGH_1105_Oct12_2_2
chr11	17464859	17491664	21875		26806	17	SG11360001_257864010012_S001_CGH_1105_Oct12_1_1, SG11360001_257864010023_S001_CGH_1105_Oct12_1_2, SG11360001_257864010025_S001_CGH_1105_Oct12_2_4, SG11360001_257864010025_S001_CGH_1105_Oct12_2_3, SG11360001_257864010026_S001_CGH_1105_Oct12_1_4, SG11360001_257864010023_S001_CGH_1105_Oct12_1_1, SG11360001_257864010025_S001_CGH_1105_Oct12_2_2
chr11	17491664	17491891	25		228	3	SG11360001_257864010012_S001_CGH_1105_Oct12_1_1, SG11360001_257864010023_S001_CGH_1105_Oct12_1_2, SG11360001_257864010025_S001_CGH_1105_Oct12_2_3, SG11360001_257864010025_S001_CGH_1105_Oct12_2_4, SG11360001_257864010013_S001_CGH_1105_Oct12_1_1, SG11360001_257864010023_S001_CGH_1105_Oct12_1_1, SG11360001_257864010026_S001_CGH_1105_Oct12_1_4, SG11360001_257864010025_S001_CGH_1105_Oct12_2_2
chr11	17496443	17498228	18.75		1786	5	SG11360001_257864010012_S001_CGH_1105_Oct12_1_1, SG11360001_257864010023_S001_CGH_1105_Oct12_1_2, SG11360001_257864010025_S001_CGH_1105_Oct12_2_3, SG11360001_257864010025_S001_CGH_1105_Oct12_2_4, SG11360001_257864010023_S001_CGH_1105_Oct12_1_1, SG11360001_257864010026_S001_CGH_1105_Oct12_1_4
chr11	17498269	18047968	6.25		549700	16	SG11360001_257864010023_S001_CGH_1105_Oct12_1_2, SG11360001_257864010025_S001_CGH_1105_Oct12_2_4
chr11	17679181	18047968		3125	368788	15	SG11360001_257864010026_S001_CGH_1105_Oct12_1_4
chr11	18050957	19376674	6.25		1325718	19	SG11360001_257864010023_S001_CGH_1105_Oct12_1_2, SG11360001_257864010025_S001_CGH_1105_Oct12_2_4
chr11	18050957	19376674		9375	1325718	19	SG11360001_257864010027_S001_CGH_1105_Oct12_2_4, SG11360001_257864010026_S001_CGH_1105_Oct12_1_4, SG11360001_257864010014_S001_CGH_1105_Oct12_2_4
chr11	19376674	20531955	6.25		1155282	4	SG11360001_257864010023_S001_CGH_1105_Oct12_1_2, SG11360001_257864010025_S001_CGH_1105_Oct12_2_4
chr11	19376674	20531955		3125	1155282	4	SG11360001_257864010026_S001_CGH_1105_Oct12_1_4
chr11	20531955	20621204	6.25		89250	3	SG11360001_257864010023_S001_CGH_1105_Oct12_1_2, SG11360001_257864010025_S001_CGH_1105_Oct12_2_4
chr11	20621204	20622886	12.5		1683	3	SG11360001_257864010012_S001_CGH_1105_Oct12_1_1, SG11360001_257864010023_S001_CGH_1105_Oct12_1_2, SG11360001_257864010025_S001_CGH_1105_Oct12_2_4, SG11360001_257864010025_S001_CGH_1105_Oct12_2_3
chr11	20622886	20628747	15625		5862	7	SG11360001_257864010012_S001_CGH_1105_Oct12_1_1, SG11360001_257864010023_S001_CGH_1105_Oct12_1_2, SG11360001_257864010012_S001_CGH_1105_Oct12_1_2, SG11360001_257864010025_S001_CGH_1105_Oct12_2_3, SG11360001_257864010025_S001_CGH_1105_Oct12_2_4
chr11	20628792	22242856	6.25		1614065	58	SG11360001_257864010023_S001_CGH_1105_Oct12_1_2, SG11360001_257864010025_S001_CGH_1105_Oct12_2_4
chr11	22225254	22242856		6.25	17603	13	SG11360001_257864010014_S001_CGH_1105_Oct12_2_4, SG11360001_257864010025_S001_CGH_1105_Oct12_2_3
chr11	22247600	22249011	6.25		1412	3	SG11360001_257864010023_S001_CGH_1105_Oct12_1_2, SG11360001_257864010025_S001_CGH_1105_Oct12_2_4
chr11	22249011	22257811	9375		8801	4	SG11360001_257864010026_S001_CGH_1105_Oct12_1_1, SG11360001_257864010023_S001_CGH_1105_Oct12_1_2, SG11360001_257864010025_S001_CGH_1105_Oct12_2_4
chr11	22257811	22272229	6.25		14419	8	SG11360001_257864010023_S001_CGH_1105_Oct12_1_2, SG11360001_257864010025_S001_CGH_1105_Oct12_2_4
chr11	22272229	22297651	9375		25423	28	SG11360001_257864010023_S001_CGH_1105_Oct12_1_2, SG11360001_257864010025_S001_CGH_1105_Oct12_2_4, SG11360001_257864010025_S001_CGH_1105_Oct12_2_2
chr11	22297651	22297861	12.5		211	3	SG11360001_257864010026_S001_CGH_1105_Oct12_1_1, SG11360001_257864010023_S001_CGH_1105_Oct12_1_2, SG11360001_257864010025_S001_CGH_1105_Oct12_2_4, SG11360001_257864010025_S001_CGH_1105_Oct12_2_2
chr11	22297861	27720901	6.25		5423041	31	SG11360001_257864010023_S001_CGH_1105_Oct12_1_2, SG11360001_257864010025_S001_CGH_1105_Oct12_2_4
chr11	27721692	27722395	21875		704	6	SG11360001_257864010012_S001_CGH_1105_Oct12_1_1, SG11360001_257864010023_S001_CGH_1105_Oct12_1_2, SG11360001_257864010012_S001_CGH_1105_Oct12_1_2, SG11360001_257864010025_S001_CGH_1105_Oct12_2_4, SG11360001_257864010023_S001_CGH_1105_Oct12_1_1, SG11360001_257864010026_S001_CGH_1105_Oct12_1_4, SG11360001_257864010012_S001_CGH_1105_Oct12_1_3
chr11	27721743	27722395		3125	653	4	SG11360001_257864010011_S001_CGH_1105_Oct12_1_2
chr11	27722395	27722961	9375		567	3	SG11360001_257864010023_S001_CGH_1105_Oct12_1_2, SG11360001_257864010025_S001_CGH_1105_Oct12_2_4, SG11360001_257864010023_S001_CGH_1105_Oct12_1_1
chr11	27722395	27722961		3125	567	3	SG11360001_257864010011_S001_CGH_1105_Oct12_1_2
chr11	27722961	31812187	9375		4089227	29	SG11360001_257864010023_S001_CGH_1105_Oct12_1_2, SG11360001_257864010025_S001_CGH_1105_Oct12_2_4, SG11360001_257864010023_S001_CGH_1105_Oct12_1_1
chr11	31812187	31815344	12.5		3158	8	SG11360001_257864010023_S001_CGH_1105_Oct12_1_2, SG11360001_257864010025_S001_CGH_1105_Oct12_2_4, SG11360001_257864010023_S001_CGH_1105_Oct12_1_1, SG11360001_257864010028_S001_CGH_1105_Oct12_1_4
chr11	31815344	31822409	9375		7066	9	SG11360001_257864010023_S001_CGH_1105_Oct12_1_2, SG11360001_257864010025_S001_CGH_1105_Oct12_2_4, SG11360001_257864010023_S001_CGH_1105_Oct12_1_1
chr11	31822409	31839506	12.5		17098	23	SG11360001_257864010023_S001_CGH_1105_Oct12_1_2, SG11360001_257864010025_S001_CGH_1105_Oct12_2_4, SG11360001_257864010025_S001_CGH_1105_Oct12_2_3, SG11360001_257864010023_S001_CGH_1105_Oct12_1_1
chr11	31839506	35308413	6.25		3468908	66	SG11360001_257864010023_S001_CGH_1105_Oct12_1_2, SG11360001_257864010025_S001_CGH_1105_Oct12_2_4
chr11	34489753	35308413		3125	818661	24	SG11360001_257864010010_S001_CGH_1105_Oct12_1_1
chr11	35308413	35323226	9375		14814	8	SG11360001_257864010026_S001_CGH_1105_Oct12_1_1, SG11360001_257864010023_S001_CGH_1105_Oct12_1_2, SG11360001_257864010025_S001_CGH_1105_Oct12_2_4
chr11	35308413	35323226		3125	14814	8	SG11360001_257864010010_S001_CGH_1105_Oct12_1_1
chr11	35327732	35344048	6.25		16317	11	SG11360001_257864010023_S001_CGH_1105_Oct12_1_2, SG11360001_257864010025_S001_CGH_1105_Oct12_2_4
chr11	35344048	35392697	9375		48650	6	SG11360001_257864010026_S001_CGH_1105_Oct12_1_1, SG11360001_257864010023_S001_CGH_1105_Oct12_1_2, SG11360001_257864010025_S001_CGH_1105_Oct12_2_4
chr11	35392697	45825604	6.25		10432908	38	SG11360001_257864010023_S001_CGH_1105_Oct12_1_2, SG11360001_257864010025_S001_CGH_1105_Oct12_2_4
chr11	45825786	45906997	15625		81212	13	SG11360001_257864010012_S001_CGH_1105_Oct12_1_1, SG11360001_257864010023_S001_CGH_1105_Oct12_1_2, SG11360001_257864010012_S001_CGH_1105_Oct12_1_2, SG11360001_257864010025_S001_CGH_1105_Oct12_2_4, SG11360001_257864010025_S001_CGH_1105_Oct12_2_3
chr11	45834381	45906997		3125	72617	3	SG11360001_257864010025_S001_CGH_1105_Oct12_2_2
chr11	45906997	45907487	21875		491	4	SG11360001_257864010012_S001_CGH_1105_Oct12_1_1, SG11360001_257864010023_S001_CGH_1105_Oct12_1_2, SG11360001_257864010012_S001_CGH_1105_Oct12_1_2, SG11360001_257864010025_S001_CGH_1105_Oct12_2_4, SG11360001_257864010025_S001_CGH_1105_Oct12_2_3, SG11360001_257864010026_S001_CGH_1105_Oct12_1_4, SG11360001_257864010012_S001_CGH_1105_Oct12_1_3
chr11	45906997	45907487		3125	491	4	SG11360001_257864010025_S001_CGH_1105_Oct12_2_2
chr11	45907487	45923650	18.75		16164	7	SG11360001_257864010012_S001_CGH_1105_Oct12_1_1, SG11360001_257864010023_S001_CGH_1105_Oct12_1_2, SG11360001_257864010012_S001_CGH_1105_Oct12_1_2, SG11360001_257864010025_S001_CGH_1105_Oct12_2_3, SG11360001_257864010025_S001_CGH_1105_Oct12_2_4, SG11360001_257864010026_S001_CGH_1105_Oct12_1_4
chr11	45907487	45923650		3125	16164	7	SG11360001_257864010025_S001_CGH_1105_Oct12_2_2
chr11	45923650	45926584	18.75		2935	14	SG11360001_257864010012_S001_CGH_1105_Oct12_1_1, SG11360001_257864010023_S001_CGH_1105_Oct12_1_2, SG11360001_257864010012_S001_CGH_1105_Oct12_1_2, SG11360001_257864010025_S001_CGH_1105_Oct12_2_4, SG11360001_257864010025_S001_CGH_1105_Oct12_2_3, SG11360001_257864010026_S001_CGH_1105_Oct12_1_4
chr11	45926584	45928039	21875		1456	4	SG11360001_257864010012_S001_CGH_1105_Oct12_1_1, SG11360001_257864010023_S001_CGH_1105_Oct12_1_2, SG11360001_257864010012_S001_CGH_1105_Oct12_1_2, SG11360001_257864010025_S001_CGH_1105_Oct12_2_3, SG11360001_257864010025_S001_CGH_1105_Oct12_2_4, SG11360001_257864010026_S001_CGH_1105_Oct12_1_4, SG11360001_257864010023_S001_CGH_1105_Oct12_1_1
chr11	45928039	46740837	18.75		812799	5	SG11360001_257864010012_S001_CGH_1105_Oct12_1_1, SG11360001_257864010023_S001_CGH_1105_Oct12_1_2, SG11360001_257864010012_S001_CGH_1105_Oct12_1_2, SG11360001_257864010025_S001_CGH_1105_Oct12_2_4, SG11360001_257864010025_S001_CGH_1105_Oct12_2_3, SG11360001_257864010023_S001_CGH_1105_Oct12_1_1
chr11	46740837	46742372	21875		1536	9	SG11360001_257864010012_S001_CGH_1105_Oct12_1_1, SG11360001_257864010023_S001_CGH_1105_Oct12_1_2, SG11360001_257864010012_S001_CGH_1105_Oct12_1_2, SG11360001_257864010025_S001_CGH_1105_Oct12_2_3, SG11360001_257864010025_S001_CGH_1105_Oct12_2_4, SG11360001_257864010027_S001_CGH_1105_Oct12_2_4, SG11360001_257864010023_S001_CGH_1105_Oct12_1_1
chr11	46742372	46749775	28125		7404	15	SG11360001_257864010012_S001_CGH_1105_Oct12_1_1, SG11360001_257864010023_S001_CGH_1105_Oct12_1_2, SG11360001_257864010014_S001_CGH_1105_Oct12_2_4, SG11360001_257864010012_S001_CGH_1105_Oct12_1_2, SG11360001_257864010027_S001_CGH_1105_Oct12_2_4, SG11360001_257864010025_S001_CGH_1105_Oct12_2_4, SG11360001_257864010025_S001_CGH_1105_Oct12_2_3, SG11360001_257864010013_S001_CGH_1105_Oct12_1_1, SG11360…
chr11	46749775	46760621	21875		10847	7	SG11360001_257864010014_S001_CGH_1105_Oct12_2_4, SG11360001_257864010023_S001_CGH_1105_Oct12_1_2, SG11360001_257864010013_S001_CGH_1105_Oct12_1_1, SG11360001_257864010025_S001_CGH_1105_Oct12_2_3, SG11360001_257864010025_S001_CGH_1105_Oct12_2_4, SG11360001_257864010027_S001_CGH_1105_Oct12_2_4, SG11360001_257864010023_S001_CGH_1105_Oct12_1_1
chr11	46760621	46760765	12.5		145	3	SG11360001_257864010023_S001_CGH_1105_Oct12_1_2, SG11360001_257864010025_S001_CGH_1105_Oct12_2_4, SG11360001_257864010013_S001_CGH_1105_Oct12_1_1, SG11360001_257864010023_S001_CGH_1105_Oct12_1_1
chr11	57944568	60397357	3125		2452790	43	SG11360001_257864010026_S001_CGH_1105_Oct12_1_1
chr11	60641676	61129515	3125		487840	3	SG11360001_257864010023_S001_CGH_1105_Oct12_1_2
chr11	61129515	61131892	12.5		2378	5	SG11360001_257864010012_S001_CGH_1105_Oct12_1_1, SG11360001_257864010023_S001_CGH_1105_Oct12_1_2, SG11360001_257864010012_S001_CGH_1105_Oct12_1_2, SG11360001_257864010025_S001_CGH_1105_Oct12_2_4
chr11	61131892	61159767	9375		27876	11	SG11360001_257864010012_S001_CGH_1105_Oct12_1_1, SG11360001_257864010012_S001_CGH_1105_Oct12_1_2, SG11360001_257864010025_S001_CGH_1105_Oct12_2_4
chr11	61159767	64037372	12.5		2877606	96	SG11360001_257864010012_S001_CGH_1105_Oct12_1_1, SG11360001_257864010023_S001_CGH_1105_Oct12_1_2, SG11360001_257864010012_S001_CGH_1105_Oct12_1_2, SG11360001_257864010025_S001_CGH_1105_Oct12_2_4
chr11	64037372	65487041	18.75		1449670	16	SG11360001_257864010012_S001_CGH_1105_Oct12_1_1, SG11360001_257864010023_S001_CGH_1105_Oct12_1_2, SG11360001_257864010012_S001_CGH_1105_Oct12_1_2, SG11360001_257864010025_S001_CGH_1105_Oct12_2_4, SG11360001_257864010026_S001_CGH_1105_Oct12_1_4, SG11360001_257864010012_S001_CGH_1105_Oct12_1_3
chr11	65487041	65488337	21875		1297	11	SG11360001_257864010012_S001_CGH_1105_Oct12_1_1, SG11360001_257864010023_S001_CGH_1105_Oct12_1_2, SG11360001_257864010012_S001_CGH_1105_Oct12_1_2, SG11360001_257864010025_S001_CGH_1105_Oct12_2_4, SG11360001_257864010025_S001_CGH_1105_Oct12_2_3, SG11360001_257864010026_S001_CGH_1105_Oct12_1_4, SG11360001_257864010012_S001_CGH_1105_Oct12_1_3
chr11	65488008	65488337		3125	330	3	SG11360001_257864010011_S001_CGH_1105_Oct12_1_2
chr11	65488337	66331188	21875		842852	6	SG11360001_257864010012_S001_CGH_1105_Oct12_1_1, SG11360001_257864010023_S001_CGH_1105_Oct12_1_2, SG11360001_257864010012_S001_CGH_1105_Oct12_1_2, SG11360001_257864010025_S001_CGH_1105_Oct12_2_4, SG11360001_257864010025_S001_CGH_1105_Oct12_2_3, SG11360001_257864010026_S001_CGH_1105_Oct12_1_4, SG11360001_257864010012_S001_CGH_1105_Oct12_1_3
chr11	66331188	66335431	25		4244	21	SG11360001_257864010012_S001_CGH_1105_Oct12_1_1, SG11360001_257864010023_S001_CGH_1105_Oct12_1_2, SG11360001_257864010012_S001_CGH_1105_Oct12_1_2, SG11360001_257864010025_S001_CGH_1105_Oct12_2_3, SG11360001_257864010025_S001_CGH_1105_Oct12_2_4, SG11360001_257864010026_S001_CGH_1105_Oct12_1_4, SG11360001_257864010023_S001_CGH_1105_Oct12_1_1, SG11360001_257864010012_S001_CGH_1105_Oct12_1_3
chr11	66335374	66335431		6.25	58	3	SG11360001_257864010011_S001_CGH_1105_Oct12_1_2, SG11360001_257864010025_S001_CGH_1105_Oct12_2_2
chr11	66335695	66336072	31.25		378	3	SG11360001_257864010012_S001_CGH_1105_Oct12_1_1, SG11360001_257864010023_S001_CGH_1105_Oct12_1_2, SG11360001_257864010010_S001_CGH_1105_Oct12_1_1, SG11360001_257864010012_S001_CGH_1105_Oct12_1_2, SG11360001_257864010027_S001_CGH_1105_Oct12_2_4, SG11360001_257864010025_S001_CGH_1105_Oct12_2_4, SG11360001_257864010025_S001_CGH_1105_Oct12_2_3, SG11360001_257864010023_S001_CGH_1105_Oct12_1_1, SG11360…
chr11	66335695	66336072		6.25	378	3	SG11360001_257864010011_S001_CGH_1105_Oct12_1_2, SG11360001_257864010025_S001_CGH_1105_Oct12_2_2
chr11	66336072	66361095	31.25		25024	5	SG11360001_257864010012_S001_CGH_1105_Oct12_1_1, SG11360001_257864010010_S001_CGH_1105_Oct12_1_1, SG11360001_257864010023_S001_CGH_1105_Oct12_1_2, SG11360001_257864010012_S001_CGH_1105_Oct12_1_2, SG11360001_257864010025_S001_CGH_1105_Oct12_2_3, SG11360001_257864010025_S001_CGH_1105_Oct12_2_4, SG11360001_257864010027_S001_CGH_1105_Oct12_2_4, SG11360001_257864010026_S001_CGH_1105_Oct12_1_4, SG11360…
chr11	66361095	68673701	28125		2312607	201	SG11360001_257864010012_S001_CGH_1105_Oct12_1_1, SG11360001_257864010023_S001_CGH_1105_Oct12_1_2, SG11360001_257864010012_S001_CGH_1105_Oct12_1_2, SG11360001_257864010027_S001_CGH_1105_Oct12_2_4, SG11360001_257864010025_S001_CGH_1105_Oct12_2_4, SG11360001_257864010025_S001_CGH_1105_Oct12_2_3, SG11360001_257864010023_S001_CGH_1105_Oct12_1_1, SG11360001_257864010026_S001_CGH_1105_Oct12_1_4, SG11360…
chr11	68673701	68675827	31.25		2127	4	SG11360001_257864010012_S001_CGH_1105_Oct12_1_1, SG11360001_257864010023_S001_CGH_1105_Oct12_1_2, SG11360001_257864010012_S001_CGH_1105_Oct12_1_2, SG11360001_257864010025_S001_CGH_1105_Oct12_2_3, SG11360001_257864010025_S001_CGH_1105_Oct12_2_4, SG11360001_257864010027_S001_CGH_1105_Oct12_2_4, SG11360001_257864010013_S001_CGH_1105_Oct12_1_1, SG11360001_257864010026_S001_CGH_1105_Oct12_1_4, SG11360…
chr11	68675827	68685096	28125		9270	10	SG11360001_257864010012_S001_CGH_1105_Oct12_1_1, SG11360001_257864010023_S001_CGH_1105_Oct12_1_2, SG11360001_257864010012_S001_CGH_1105_Oct12_1_2, SG11360001_257864010027_S001_CGH_1105_Oct12_2_4, SG11360001_257864010025_S001_CGH_1105_Oct12_2_4, SG11360001_257864010025_S001_CGH_1105_Oct12_2_3, SG11360001_257864010023_S001_CGH_1105_Oct12_1_1, SG11360001_257864010026_S001_CGH_1105_Oct12_1_4, SG11360…
chr11	68685096	68685346	31.25		251	3	SG11360001_257864010012_S001_CGH_1105_Oct12_1_1, SG11360001_257864010023_S001_CGH_1105_Oct12_1_2, SG11360001_257864010012_S001_CGH_1105_Oct12_1_2, SG11360001_257864010025_S001_CGH_1105_Oct12_2_3, SG11360001_257864010025_S001_CGH_1105_Oct12_2_4, SG11360001_257864010027_S001_CGH_1105_Oct12_2_4, SG11360001_257864010013_S001_CGH_1105_Oct12_1_1, SG11360001_257864010026_S001_CGH_1105_Oct12_1_4, SG11360…
chr11	68685346	68702811	28125		17466	11	SG11360001_257864010012_S001_CGH_1105_Oct12_1_1, SG11360001_257864010023_S001_CGH_1105_Oct12_1_2, SG11360001_257864010012_S001_CGH_1105_Oct12_1_2, SG11360001_257864010027_S001_CGH_1105_Oct12_2_4, SG11360001_257864010025_S001_CGH_1105_Oct12_2_4, SG11360001_257864010025_S001_CGH_1105_Oct12_2_3, SG11360001_257864010023_S001_CGH_1105_Oct12_1_1, SG11360001_257864010026_S001_CGH_1105_Oct12_1_4, SG11360…
chr11	68702812	68703919	34375		1108	3	SG11360001_257864010012_S001_CGH_1105_Oct12_1_1, SG11360001_257864010025_S001_CGH_1105_Oct12_2_3, SG11360001_257864010027_S001_CGH_1105_Oct12_2_4, SG11360001_257864010027_S001_CGH_1105_Oct12_2_2, SG11360001_257864010025_S001_CGH_1105_Oct12_2_2, SG11360001_257864010023_S001_CGH_1105_Oct12_1_2, SG11360001_257864010012_S001_CGH_1105_Oct12_1_2, SG11360001_257864010013_S001_CGH_1105_Oct12_1_1, SG11360…
chr11	68702812	68703919		6.25	1108	3	SG11360001_257864010026_S001_CGH_1105_Oct12_2_4, SG11360001_257864010026_S001_CGH_1105_Oct12_1_4
chr11	68703920	68707557	28125		3638	7	SG11360001_257864010012_S001_CGH_1105_Oct12_1_1, SG11360001_257864010023_S001_CGH_1105_Oct12_1_2, SG11360001_257864010012_S001_CGH_1105_Oct12_1_2, SG11360001_257864010025_S001_CGH_1105_Oct12_2_4, SG11360001_257864010027_S001_CGH_1105_Oct12_2_4, SG11360001_257864010025_S001_CGH_1105_Oct12_2_3, SG11360001_257864010023_S001_CGH_1105_Oct12_1_1, SG11360001_257864010026_S001_CGH_1105_Oct12_1_4, SG11360…
chr11	68707557	71906925	25		3199369	31	SG11360001_257864010012_S001_CGH_1105_Oct12_1_1, SG11360001_257864010023_S001_CGH_1105_Oct12_1_2, SG11360001_257864010012_S001_CGH_1105_Oct12_1_2, SG11360001_257864010025_S001_CGH_1105_Oct12_2_3, SG11360001_257864010025_S001_CGH_1105_Oct12_2_4, SG11360001_257864010026_S001_CGH_1105_Oct12_1_4, SG11360001_257864010023_S001_CGH_1105_Oct12_1_1, SG11360001_257864010012_S001_CGH_1105_Oct12_1_3
chr11	74059968	77815409		3125	3755442	25	SG11360001_257864010014_S001_CGH_1105_Oct12_2_4
chr11	77850528	77931266	6.25		80739	7	SG11360001_257864010023_S001_CGH_1105_Oct12_1_2, SG11360001_257864010025_S001_CGH_1105_Oct12_2_4
chr11	77931266	77991650	18.75		60385	22	SG11360001_257864010012_S001_CGH_1105_Oct12_1_1, SG11360001_257864010023_S001_CGH_1105_Oct12_1_2, SG11360001_257864010012_S001_CGH_1105_Oct12_1_2, SG11360001_257864010025_S001_CGH_1105_Oct12_2_4, SG11360001_257864010026_S001_CGH_1105_Oct12_1_4, SG11360001_257864010012_S001_CGH_1105_Oct12_1_3
chr11	77991650	78128743	12.5		137094	7	SG11360001_257864010012_S001_CGH_1105_Oct12_1_2, SG11360001_257864010025_S001_CGH_1105_Oct12_2_4, SG11360001_257864010026_S001_CGH_1105_Oct12_1_4, SG11360001_257864010012_S001_CGH_1105_Oct12_1_3
chr11	83641467	83673997	6.25		32531	4	SG11360001_257864010026_S001_CGH_1105_Oct12_1_1, SG11360001_257864010026_S001_CGH_1105_Oct12_2_4
chr11	83673997	83676349	9375		2353	3	SG11360001_257864010026_S001_CGH_1105_Oct12_1_1, SG11360001_257864010026_S001_CGH_1105_Oct12_2_4, SG11360001_257864010010_S001_CGH_1105_Oct12_2_2
chr11	83676422	84865736		3125	1189315	42	SG11360001_257864010014_S001_CGH_1105_Oct12_2_4
chr11	84865736	85203486		6.25	337751	6	SG11360001_257864010026_S001_CGH_1105_Oct12_1_4, SG11360001_257864010014_S001_CGH_1105_Oct12_2_4
chr11	85203486	85668271		9375	464786	12	SG11360001_257864010026_S001_CGH_1105_Oct12_1_4, SG11360001_257864010014_S001_CGH_1105_Oct12_2_4, SG11360001_257864010010_S001_CGH_1105_Oct12_1_1
chr11	85668271	85685679		15625	17409	4	SG11360001_257864010026_S001_CGH_1105_Oct12_1_4, SG11360001_257864010028_S001_CGH_1105_Oct12_1_4, SG11360001_257864010010_S001_CGH_1105_Oct12_1_2, SG11360001_257864010014_S001_CGH_1105_Oct12_2_4, SG11360001_257864010010_S001_CGH_1105_Oct12_1_1
chr11	85685679	85687650		18.75	1972	5	SG11360001_257864010026_S001_CGH_1105_Oct12_1_4, SG11360001_257864010023_S001_CGH_1105_Oct12_1_1, SG11360001_257864010010_S001_CGH_1105_Oct12_1_2, SG11360001_257864010028_S001_CGH_1105_Oct12_1_4, SG11360001_257864010014_S001_CGH_1105_Oct12_2_4, SG11360001_257864010010_S001_CGH_1105_Oct12_1_1
chr11	85687650	85714349		21875	26700	27	SG11360001_257864010026_S001_CGH_1105_Oct12_2_2, SG11360001_257864010023_S001_CGH_1105_Oct12_1_1, SG11360001_257864010026_S001_CGH_1105_Oct12_1_4, SG11360001_257864010028_S001_CGH_1105_Oct12_1_4, SG11360001_257864010010_S001_CGH_1105_Oct12_1_2, SG11360001_257864010014_S001_CGH_1105_Oct12_2_4, SG11360001_257864010010_S001_CGH_1105_Oct12_1_1
chr11	85714349	85723532		25	9184	12	SG11360001_257864010026_S001_CGH_1105_Oct12_2_2, SG11360001_257864010026_S001_CGH_1105_Oct12_1_4, SG11360001_257864010023_S001_CGH_1105_Oct12_1_1, SG11360001_257864010026_S001_CGH_1105_Oct12_2_3, SG11360001_257864010010_S001_CGH_1105_Oct12_1_2, SG11360001_257864010028_S001_CGH_1105_Oct12_1_4, SG11360001_257864010014_S001_CGH_1105_Oct12_2_4, SG11360001_257864010010_S001_CGH_1105_Oct12_1_1
chr11	85723532	85737381		21875	13850	8	SG11360001_257864010026_S001_CGH_1105_Oct12_2_2, SG11360001_257864010023_S001_CGH_1105_Oct12_1_1, SG11360001_257864010026_S001_CGH_1105_Oct12_1_4, SG11360001_257864010028_S001_CGH_1105_Oct12_1_4, SG11360001_257864010010_S001_CGH_1105_Oct12_1_2, SG11360001_257864010014_S001_CGH_1105_Oct12_2_4, SG11360001_257864010010_S001_CGH_1105_Oct12_1_1
chr11	85737381	85756385		12.5	19005	5	SG11360001_257864010026_S001_CGH_1105_Oct12_2_2, SG11360001_257864010010_S001_CGH_1105_Oct12_1_2, SG11360001_257864010014_S001_CGH_1105_Oct12_2_4, SG11360001_257864010010_S001_CGH_1105_Oct12_1_1
chr11	85779679	85779986	18.75		308	5	SG11360001_257864010012_S001_CGH_1105_Oct12_1_1, SG11360001_257864010023_S001_CGH_1105_Oct12_1_2, SG11360001_257864010012_S001_CGH_1105_Oct12_1_2, SG11360001_257864010025_S001_CGH_1105_Oct12_2_4, SG11360001_257864010026_S001_CGH_1105_Oct12_1_4, SG11360001_257864010012_S001_CGH_1105_Oct12_1_3
chr11	85779679	85779986		6.25	308	5	SG11360001_257864010026_S001_CGH_1105_Oct12_2_2, SG11360001_257864010014_S001_CGH_1105_Oct12_2_4
chr11	85780827	86659889	3125		879063	3	SG11360001_257864010023_S001_CGH_1105_Oct12_1_2
chr11	85780827	95569256		3125	9788430	52	SG11360001_257864010014_S001_CGH_1105_Oct12_2_4
chr11	95569256	95571253	3125		1998	5	SG11360001_257864010026_S001_CGH_1105_Oct12_1_1
chr11	95569256	95578331		3125	9076	12	SG11360001_257864010014_S001_CGH_1105_Oct12_2_4
chr11	95578331	95598689		6.25	20359	21	SG11360001_257864010028_S001_CGH_1105_Oct12_1_4, SG11360001_257864010014_S001_CGH_1105_Oct12_2_4
chr11	95598689	102662220		3125	7063532	44	SG11360001_257864010014_S001_CGH_1105_Oct12_2_4
chr11	102662221	102663526	9375		1306	4	SG11360001_257864010026_S001_CGH_1105_Oct12_1_1, SG11360001_257864010014_S001_CGH_1105_Oct12_2_4, SG11360001_257864010013_S001_CGH_1105_Oct12_1_1
chr11	102663527	102714234		3125	50708	43	SG11360001_257864010014_S001_CGH_1105_Oct12_2_4
chr11	102714234	104813655	3125		2099422	12	SG11360001_257864010023_S001_CGH_1105_Oct12_1_1
chr11	102714234	104813655		3125	2099422	12	SG11360001_257864010014_S001_CGH_1105_Oct12_2_4
chr11	104813655	104821817	6.25		8163	14	SG11360001_257864010023_S001_CGH_1105_Oct12_1_1, SG11360001_257864010012_S001_CGH_1105_Oct12_1_3
chr11	104813655	104821817		3125	8163	14	SG11360001_257864010014_S001_CGH_1105_Oct12_2_4
chr11	104821817	108093573	3125		3271757	24	SG11360001_257864010012_S001_CGH_1105_Oct12_1_3
chr11	104821817	108093573		3125	3271757	24	SG11360001_257864010014_S001_CGH_1105_Oct12_2_4
chr11	108093573	108093984	9375		412	3	SG11360001_257864010012_S001_CGH_1105_Oct12_1_2, SG11360001_257864010026_S001_CGH_1105_Oct12_1_4, SG11360001_257864010012_S001_CGH_1105_Oct12_1_3
chr11	108093573	108098418		3125	4846	4	SG11360001_257864010014_S001_CGH_1105_Oct12_2_4
chr11	108098418	108121417		6.25	23000	22	SG11360001_257864010026_S001_CGH_1105_Oct12_1_4, SG11360001_257864010014_S001_CGH_1105_Oct12_2_4
chr11	108121417	108124533		9375	3117	8	SG11360001_257864010026_S001_CGH_1105_Oct12_1_4, SG11360001_257864010028_S001_CGH_1105_Oct12_1_4, SG11360001_257864010014_S001_CGH_1105_Oct12_2_4
chr11	108124533	108138084		12.5	13552	15	SG11360001_257864010026_S001_CGH_1105_Oct12_1_4, SG11360001_257864010023_S001_CGH_1105_Oct12_1_1, SG11360001_257864010028_S001_CGH_1105_Oct12_1_4, SG11360001_257864010014_S001_CGH_1105_Oct12_2_4
chr11	108139091	108139323	3125		233	3	SG11360001_257864010013_S001_CGH_1105_Oct12_1_1
chr11	108139091	108203703		15625	64613	102	SG11360001_257864010023_S001_CGH_1105_Oct12_1_2, SG11360001_257864010026_S001_CGH_1105_Oct12_1_4, SG11360001_257864010023_S001_CGH_1105_Oct12_1_1, SG11360001_257864010028_S001_CGH_1105_Oct12_1_4, SG11360001_257864010014_S001_CGH_1105_Oct12_2_4
chr11	108203703	108218192		9375	14490	18	SG11360001_257864010023_S001_CGH_1105_Oct12_1_2, SG11360001_257864010026_S001_CGH_1105_Oct12_1_4, SG11360001_257864010014_S001_CGH_1105_Oct12_2_4
chr11	108218192	111739224		3125	3521033	58	SG11360001_257864010014_S001_CGH_1105_Oct12_2_4
chr11	111739224	111810672	3125		71449	15	SG11360001_257864010025_S001_CGH_1105_Oct12_2_4
chr11	111739224	112020975		3125	281752	25	SG11360001_257864010014_S001_CGH_1105_Oct12_2_4
chr11	112034751	113280333	9375		1245583	9	SG11360001_257864010023_S001_CGH_1105_Oct12_1_2, SG11360001_257864010012_S001_CGH_1105_Oct12_1_2, SG11360001_257864010026_S001_CGH_1105_Oct12_1_4
chr11	113280772	113295200	18.75		14429	19	SG11360001_257864010023_S001_CGH_1105_Oct12_1_2, SG11360001_257864010012_S001_CGH_1105_Oct12_1_2, SG11360001_257864010025_S001_CGH_1105_Oct12_2_4, SG11360001_257864010027_S001_CGH_1105_Oct12_2_4, SG11360001_257864010026_S001_CGH_1105_Oct12_1_4, SG11360001_257864010012_S001_CGH_1105_Oct12_1_3
chr11	113295200	113345913	21875		50714	4	SG11360001_257864010023_S001_CGH_1105_Oct12_1_2, SG11360001_257864010010_S001_CGH_1105_Oct12_1_1, SG11360001_257864010012_S001_CGH_1105_Oct12_1_2, SG11360001_257864010027_S001_CGH_1105_Oct12_2_4, SG11360001_257864010025_S001_CGH_1105_Oct12_2_4, SG11360001_257864010026_S001_CGH_1105_Oct12_1_4, SG11360001_257864010012_S001_CGH_1105_Oct12_1_3
chr11	113345913	117159931	15625		3814019	41	SG11360001_257864010023_S001_CGH_1105_Oct12_1_2, SG11360001_257864010012_S001_CGH_1105_Oct12_1_2, SG11360001_257864010025_S001_CGH_1105_Oct12_2_4, SG11360001_257864010027_S001_CGH_1105_Oct12_2_4, SG11360001_257864010026_S001_CGH_1105_Oct12_1_4
chr11	117159931	117209476	18.75		49546	35	SG11360001_257864010023_S001_CGH_1105_Oct12_1_2, SG11360001_257864010012_S001_CGH_1105_Oct12_1_2, SG11360001_257864010027_S001_CGH_1105_Oct12_2_4, SG11360001_257864010025_S001_CGH_1105_Oct12_2_4, SG11360001_257864010013_S001_CGH_1105_Oct12_1_1, SG11360001_257864010026_S001_CGH_1105_Oct12_1_4
chr11	117209476	117251283	15625		41808	25	SG11360001_257864010023_S001_CGH_1105_Oct12_1_2, SG11360001_257864010012_S001_CGH_1105_Oct12_1_2, SG11360001_257864010025_S001_CGH_1105_Oct12_2_4, SG11360001_257864010027_S001_CGH_1105_Oct12_2_4, SG11360001_257864010026_S001_CGH_1105_Oct12_1_4
chr11	117251283	117263667	18.75		12385	22	SG11360001_257864010023_S001_CGH_1105_Oct12_1_2, SG11360001_257864010012_S001_CGH_1105_Oct12_1_2, SG11360001_257864010027_S001_CGH_1105_Oct12_2_4, SG11360001_257864010025_S001_CGH_1105_Oct12_2_4, SG11360001_257864010026_S001_CGH_1105_Oct12_1_4, SG11360001_257864010027_S001_CGH_1105_Oct12_2_2
chr11	117263667	117265845	21875		2179	8	SG11360001_257864010023_S001_CGH_1105_Oct12_1_2, SG11360001_257864010012_S001_CGH_1105_Oct12_1_2, SG11360001_257864010025_S001_CGH_1105_Oct12_2_4, SG11360001_257864010027_S001_CGH_1105_Oct12_2_4, SG11360001_257864010026_S001_CGH_1105_Oct12_1_4, SG11360001_257864010027_S001_CGH_1105_Oct12_2_2, SG11360001_257864010010_S001_CGH_1105_Oct12_1_3
chr11	117265845	117266784	18.75		940	6	SG11360001_257864010023_S001_CGH_1105_Oct12_1_2, SG11360001_257864010012_S001_CGH_1105_Oct12_1_2, SG11360001_257864010027_S001_CGH_1105_Oct12_2_4, SG11360001_257864010025_S001_CGH_1105_Oct12_2_4, SG11360001_257864010026_S001_CGH_1105_Oct12_1_4, SG11360001_257864010010_S001_CGH_1105_Oct12_1_3
chr11	117266784	118889174	15625		1622391	32	SG11360001_257864010023_S001_CGH_1105_Oct12_1_2, SG11360001_257864010012_S001_CGH_1105_Oct12_1_2, SG11360001_257864010025_S001_CGH_1105_Oct12_2_4, SG11360001_257864010027_S001_CGH_1105_Oct12_2_4, SG11360001_257864010026_S001_CGH_1105_Oct12_1_4
chr11	118889234	118889972	25		739	4	SG11360001_257864010014_S001_CGH_1105_Oct12_2_4, SG11360001_257864010023_S001_CGH_1105_Oct12_1_2, SG11360001_257864010012_S001_CGH_1105_Oct12_1_2, SG11360001_257864010025_S001_CGH_1105_Oct12_2_4, SG11360001_257864010027_S001_CGH_1105_Oct12_2_4, SG11360001_257864010013_S001_CGH_1105_Oct12_1_1, SG11360001_257864010026_S001_CGH_1105_Oct12_1_4, SG11360001_257864010027_S001_CGH_1105_Oct12_2_2
chr11	118889972	119019748	15625		129777	11	SG11360001_257864010023_S001_CGH_1105_Oct12_1_2, SG11360001_257864010012_S001_CGH_1105_Oct12_1_2, SG11360001_257864010027_S001_CGH_1105_Oct12_2_4, SG11360001_257864010025_S001_CGH_1105_Oct12_2_4, SG11360001_257864010026_S001_CGH_1105_Oct12_1_4
chr11	119019748	119020980	21875		1233	8	SG11360001_257864010012_S001_CGH_1105_Oct12_1_1, SG11360001_257864010023_S001_CGH_1105_Oct12_1_2, SG11360001_257864010012_S001_CGH_1105_Oct12_1_2, SG11360001_257864010025_S001_CGH_1105_Oct12_2_4, SG11360001_257864010027_S001_CGH_1105_Oct12_2_4, SG11360001_257864010026_S001_CGH_1105_Oct12_1_4, SG11360001_257864010012_S001_CGH_1105_Oct12_1_3
chr11	119020980	121477639	15625		2456660	138	SG11360001_257864010023_S001_CGH_1105_Oct12_1_2, SG11360001_257864010012_S001_CGH_1105_Oct12_1_2, SG11360001_257864010027_S001_CGH_1105_Oct12_2_4, SG11360001_257864010025_S001_CGH_1105_Oct12_2_4, SG11360001_257864010026_S001_CGH_1105_Oct12_1_4
chr11	121477639	121489515	12.5		11877	18	SG11360001_257864010023_S001_CGH_1105_Oct12_1_2, SG11360001_257864010012_S001_CGH_1105_Oct12_1_2, SG11360001_257864010025_S001_CGH_1105_Oct12_2_4, SG11360001_257864010027_S001_CGH_1105_Oct12_2_4
chr11	121489515	129939718	9375		8450204	74	SG11360001_257864010023_S001_CGH_1105_Oct12_1_2, SG11360001_257864010012_S001_CGH_1105_Oct12_1_2, SG11360001_257864010025_S001_CGH_1105_Oct12_2_4
chr11	129939718	129940678	18.75		961	5	SG11360001_257864010012_S001_CGH_1105_Oct12_1_1, SG11360001_257864010023_S001_CGH_1105_Oct12_1_2, SG11360001_257864010012_S001_CGH_1105_Oct12_1_2, SG11360001_257864010025_S001_CGH_1105_Oct12_2_4, SG11360001_257864010026_S001_CGH_1105_Oct12_1_4, SG11360001_257864010012_S001_CGH_1105_Oct12_1_3
chr11	129979330	134134847	9375		4155518	90	SG11360001_257864010023_S001_CGH_1105_Oct12_1_2, SG11360001_257864010012_S001_CGH_1105_Oct12_1_2, SG11360001_257864010025_S001_CGH_1105_Oct12_2_4
chr11	134135190	134868407	3125		733218	3	SG11360001_257864010023_S001_CGH_1105_Oct12_1_2
chr12	993849	996521		3125	2673	6	SG11360001_257864010028_S001_CGH_1105_Oct12_1_4
chr12	2345759	6261600	3125		3915842	20	SG11360001_257864010023_S001_CGH_1105_Oct12_1_2
chr12	6438203	6442555	12.5		4353	15	SG11360001_257864010023_S001_CGH_1105_Oct12_1_2, SG11360001_257864010012_S001_CGH_1105_Oct12_1_2, SG11360001_257864010025_S001_CGH_1105_Oct12_2_4, SG11360001_257864010026_S001_CGH_1105_Oct12_1_4
chr12	6442555	6631209	15625		188655	71	SG11360001_257864010023_S001_CGH_1105_Oct12_1_2, SG11360001_257864010012_S001_CGH_1105_Oct12_1_2, SG11360001_257864010025_S001_CGH_1105_Oct12_2_4, SG11360001_257864010026_S001_CGH_1105_Oct12_1_4, SG11360001_257864010012_S001_CGH_1105_Oct12_1_3
chr12	6631209	7245094	18.75		613886	135	SG11360001_257864010023_S001_CGH_1105_Oct12_1_2, SG11360001_257864010012_S001_CGH_1105_Oct12_1_2, SG11360001_257864010025_S001_CGH_1105_Oct12_2_4, SG11360001_257864010025_S001_CGH_1105_Oct12_2_3, SG11360001_257864010026_S001_CGH_1105_Oct12_1_4, SG11360001_257864010012_S001_CGH_1105_Oct12_1_3
chr12	7245173	9102337	3125		1857165	27	SG11360001_257864010023_S001_CGH_1105_Oct12_1_2
chr12	9229848	9232823	3125		2976	15	SG11360001_257864010026_S001_CGH_1105_Oct12_1_1
chr12	9305799	9386835	3125		81037	111	SG11360001_257864010012_S001_CGH_1105_Oct12_1_3
chr12	10312428	10313498	3125		1071	7	SG11360001_257864010026_S001_CGH_1105_Oct12_1_1
chr12	12288029	12302078		3125	14050	13	SG11360001_257864010028_S001_CGH_1105_Oct12_1_4
chr12	12302078	12312635	3125		10558	8	SG11360001_257864010027_S001_CGH_1105_Oct12_2_4
chr12	12302078	12312635		3125	10558	8	SG11360001_257864010028_S001_CGH_1105_Oct12_1_4
chr12	12312635	12317998	6.25		5364	10	SG11360001_257864010027_S001_CGH_1105_Oct12_2_4, SG11360001_257864010027_S001_CGH_1105_Oct12_2_2
chr12	12312635	12317998		3125	5364	10	SG11360001_257864010028_S001_CGH_1105_Oct12_1_4
chr12	12317998	12318270	6.25		273	3	SG11360001_257864010027_S001_CGH_1105_Oct12_2_4, SG11360001_257864010027_S001_CGH_1105_Oct12_2_2
chr12	12317998	12356406		6.25	38409	18	SG11360001_257864010023_S001_CGH_1105_Oct12_1_2, SG11360001_257864010028_S001_CGH_1105_Oct12_1_4
chr12	12356406	12397549		3125	41144	3	SG11360001_257864010028_S001_CGH_1105_Oct12_1_4
chr12	12419577	13768643	3125		1349067	31	SG11360001_257864010023_S001_CGH_1105_Oct12_1_2
chr12	21294626	21355460		3125	60835	21	SG11360001_257864010023_S001_CGH_1105_Oct12_1_2
chr12	21968647	21971221	3125		2575	9	SG11360001_257864010023_S001_CGH_1105_Oct12_1_1
chr12	21971221	21990912	6.25		19692	5	SG11360001_257864010014_S001_CGH_1105_Oct12_2_4, SG11360001_257864010023_S001_CGH_1105_Oct12_1_1
chr12	21990988	21998742	15625		7755	14	SG11360001_257864010026_S001_CGH_1105_Oct12_1_1, SG11360001_257864010014_S001_CGH_1105_Oct12_2_4, SG11360001_257864010010_S001_CGH_1105_Oct12_2_3, SG11360001_257864010023_S001_CGH_1105_Oct12_1_1, SG11360001_257864010010_S001_CGH_1105_Oct12_2_2
chr12	22001092	22015889	3125		14798	13	SG11360001_257864010023_S001_CGH_1105_Oct12_1_1
chr12	22069913	22089612	3125		19700	11	SG11360001_257864010026_S001_CGH_1105_Oct12_1_1
chr12	23908472	23908711	3125		240	3	SG11360001_257864010010_S001_CGH_1105_Oct12_2_2
chr12	24048662	24366350	3125		317689	12	SG11360001_257864010023_S001_CGH_1105_Oct12_1_2
chr12	24715219	24715382	9375		164	3	SG11360001_257864010023_S001_CGH_1105_Oct12_1_2, SG11360001_257864010026_S001_CGH_1105_Oct12_1_4, SG11360001_257864010023_S001_CGH_1105_Oct12_1_1
chr12	26572019	26572214	6.25		196	3	SG11360001_257864010026_S001_CGH_1105_Oct12_1_1, SG11360001_257864010013_S001_CGH_1105_Oct12_1_1
chr12	26572214	26589326	3125		17113	8	SG11360001_257864010026_S001_CGH_1105_Oct12_1_1
chr12	26589267	26639021		3125	49755	20	SG11360001_257864010014_S001_CGH_1105_Oct12_2_4
chr12	26639021	26647011		6.25	7991	7	SG11360001_257864010028_S001_CGH_1105_Oct12_1_4, SG11360001_257864010014_S001_CGH_1105_Oct12_2_4
chr12	26647011	26748653		9375	101643	24	SG11360001_257864010023_S001_CGH_1105_Oct12_1_2, SG11360001_257864010028_S001_CGH_1105_Oct12_1_4, SG11360001_257864010014_S001_CGH_1105_Oct12_2_4
chr12	26748653	26781183		6.25	32531	24	SG11360001_257864010028_S001_CGH_1105_Oct12_1_4, SG11360001_257864010014_S001_CGH_1105_Oct12_2_4
chr12	26781183	26834867		3125	53685	29	SG11360001_257864010028_S001_CGH_1105_Oct12_1_4
chr12	26834867	26875552	3125		40686	26	SG11360001_257864010026_S001_CGH_1105_Oct12_1_1
chr12	26834867	26875552		3125	40686	26	SG11360001_257864010028_S001_CGH_1105_Oct12_1_4
chr12	38274266	39487447		3125	1213182	3	SG11360001_257864010014_S001_CGH_1105_Oct12_2_4
chr12	39487447	40149669		6.25	662223	3	SG11360001_257864010025_S001_CGH_1105_Oct12_2_4, SG11360001_257864010014_S001_CGH_1105_Oct12_2_4
chr12	40149669	40442065		9375	292397	28	SG11360001_257864010025_S001_CGH_1105_Oct12_2_4, SG11360001_257864010023_S001_CGH_1105_Oct12_1_2, SG11360001_257864010014_S001_CGH_1105_Oct12_2_4
chr12	40442065	40631886		6.25	189822	16	SG11360001_257864010023_S001_CGH_1105_Oct12_1_2, SG11360001_257864010014_S001_CGH_1105_Oct12_2_4
chr12	40631886	40722367		9375	90482	97	SG11360001_257864010025_S001_CGH_1105_Oct12_2_4, SG11360001_257864010023_S001_CGH_1105_Oct12_1_2, SG11360001_257864010014_S001_CGH_1105_Oct12_2_4
chr12	40722367	40763027		6.25	40661	36	SG11360001_257864010023_S001_CGH_1105_Oct12_1_2, SG11360001_257864010014_S001_CGH_1105_Oct12_2_4
chr12	40763027	41706996		3125	943970	3	SG11360001_257864010014_S001_CGH_1105_Oct12_2_4
chr12	42375188	42877320	3125		502133	25	SG11360001_257864010027_S001_CGH_1105_Oct12_2_4
chr12	42877320	42877783	15625		464	4	SG11360001_257864010023_S001_CGH_1105_Oct12_1_2, SG11360001_257864010012_S001_CGH_1105_Oct12_1_2, SG11360001_257864010027_S001_CGH_1105_Oct12_2_4, SG11360001_257864010026_S001_CGH_1105_Oct12_1_4, SG11360001_257864010012_S001_CGH_1105_Oct12_1_3
chr12	42877320	42877783		3125	464	4	SG11360001_257864010011_S001_CGH_1105_Oct12_1_2
chr12	42983427	47473292	9375		4489866	16	SG11360001_257864010027_S001_CGH_1105_Oct12_2_4, SG11360001_257864010026_S001_CGH_1105_Oct12_1_4, SG11360001_257864010012_S001_CGH_1105_Oct12_1_3
chr12	47473292	48238519	15625		765228	17	SG11360001_257864010023_S001_CGH_1105_Oct12_1_2, SG11360001_257864010027_S001_CGH_1105_Oct12_2_4, SG11360001_257864010025_S001_CGH_1105_Oct12_2_4, SG11360001_257864010026_S001_CGH_1105_Oct12_1_4, SG11360001_257864010012_S001_CGH_1105_Oct12_1_3
chr12	48240113	48240552	21875		440	5	SG11360001_257864010023_S001_CGH_1105_Oct12_1_2, SG11360001_257864010012_S001_CGH_1105_Oct12_1_2, SG11360001_257864010027_S001_CGH_1105_Oct12_2_4, SG11360001_257864010025_S001_CGH_1105_Oct12_2_4, SG11360001_257864010013_S001_CGH_1105_Oct12_1_1, SG11360001_257864010026_S001_CGH_1105_Oct12_1_4, SG11360001_257864010012_S001_CGH_1105_Oct12_1_3
chr12	48240552	49688949	18.75		1448398	158	SG11360001_257864010023_S001_CGH_1105_Oct12_1_2, SG11360001_257864010012_S001_CGH_1105_Oct12_1_2, SG11360001_257864010025_S001_CGH_1105_Oct12_2_4, SG11360001_257864010027_S001_CGH_1105_Oct12_2_4, SG11360001_257864010026_S001_CGH_1105_Oct12_1_4, SG11360001_257864010012_S001_CGH_1105_Oct12_1_3
chr12	49688949	49691038	21875		2090	8	SG11360001_257864010012_S001_CGH_1105_Oct12_1_1, SG11360001_257864010023_S001_CGH_1105_Oct12_1_2, SG11360001_257864010012_S001_CGH_1105_Oct12_1_2, SG11360001_257864010027_S001_CGH_1105_Oct12_2_4, SG11360001_257864010025_S001_CGH_1105_Oct12_2_4, SG11360001_257864010026_S001_CGH_1105_Oct12_1_4, SG11360001_257864010012_S001_CGH_1105_Oct12_1_3
chr12	49691038	51501223	18.75		1810186	48	SG11360001_257864010023_S001_CGH_1105_Oct12_1_2, SG11360001_257864010012_S001_CGH_1105_Oct12_1_2, SG11360001_257864010025_S001_CGH_1105_Oct12_2_4, SG11360001_257864010027_S001_CGH_1105_Oct12_2_4, SG11360001_257864010026_S001_CGH_1105_Oct12_1_4, SG11360001_257864010012_S001_CGH_1105_Oct12_1_3
chr12	49692322	51501223		3125	1808902	36	SG11360001_257864010014_S001_CGH_1105_Oct12_2_4
chr12	51501223	52174512	18.75		673290	80	SG11360001_257864010023_S001_CGH_1105_Oct12_1_2, SG11360001_257864010012_S001_CGH_1105_Oct12_1_2, SG11360001_257864010025_S001_CGH_1105_Oct12_2_4, SG11360001_257864010027_S001_CGH_1105_Oct12_2_4, SG11360001_257864010026_S001_CGH_1105_Oct12_1_4, SG11360001_257864010012_S001_CGH_1105_Oct12_1_3
chr12	52174512	52180441	21875		5930	6	SG11360001_257864010023_S001_CGH_1105_Oct12_1_2, SG11360001_257864010012_S001_CGH_1105_Oct12_1_2, SG11360001_257864010027_S001_CGH_1105_Oct12_2_4, SG11360001_257864010025_S001_CGH_1105_Oct12_2_4, SG11360001_257864010013_S001_CGH_1105_Oct12_1_1, SG11360001_257864010026_S001_CGH_1105_Oct12_1_4, SG11360001_257864010012_S001_CGH_1105_Oct12_1_3
chr12	52180441	52188146	25		7706	12	SG11360001_257864010026_S001_CGH_1105_Oct12_1_1, SG11360001_257864010023_S001_CGH_1105_Oct12_1_2, SG11360001_257864010012_S001_CGH_1105_Oct12_1_2, SG11360001_257864010013_S001_CGH_1105_Oct12_1_1, SG11360001_257864010025_S001_CGH_1105_Oct12_2_4, SG11360001_257864010027_S001_CGH_1105_Oct12_2_4, SG11360001_257864010026_S001_CGH_1105_Oct12_1_4, SG11360001_257864010012_S001_CGH_1105_Oct12_1_3
chr12	52188146	56601021	18.75		4412876	53	SG11360001_257864010023_S001_CGH_1105_Oct12_1_2, SG11360001_257864010012_S001_CGH_1105_Oct12_1_2, SG11360001_257864010027_S001_CGH_1105_Oct12_2_4, SG11360001_257864010025_S001_CGH_1105_Oct12_2_4, SG11360001_257864010026_S001_CGH_1105_Oct12_1_4, SG11360001_257864010012_S001_CGH_1105_Oct12_1_3
chr12	54675533	56601021		3125	1925489	32	SG11360001_257864010014_S001_CGH_1105_Oct12_2_4
chr12	56601021	56606800	18.75		5780	13	SG11360001_257864010023_S001_CGH_1105_Oct12_1_2, SG11360001_257864010012_S001_CGH_1105_Oct12_1_2, SG11360001_257864010027_S001_CGH_1105_Oct12_2_4, SG11360001_257864010025_S001_CGH_1105_Oct12_2_4, SG11360001_257864010026_S001_CGH_1105_Oct12_1_4, SG11360001_257864010012_S001_CGH_1105_Oct12_1_3
chr12	56606800	57549817	21875		943018	40	SG11360001_257864010023_S001_CGH_1105_Oct12_1_2, SG11360001_257864010012_S001_CGH_1105_Oct12_1_2, SG11360001_257864010025_S001_CGH_1105_Oct12_2_4, SG11360001_257864010027_S001_CGH_1105_Oct12_2_4, SG11360001_257864010026_S001_CGH_1105_Oct12_1_4, SG11360001_257864010023_S001_CGH_1105_Oct12_1_1, SG11360001_257864010012_S001_CGH_1105_Oct12_1_3
chr12	57549817	57550463	25		647	4	SG11360001_257864010023_S001_CGH_1105_Oct12_1_2, SG11360001_257864010012_S001_CGH_1105_Oct12_1_2, SG11360001_257864010027_S001_CGH_1105_Oct12_2_4, SG11360001_257864010025_S001_CGH_1105_Oct12_2_4, SG11360001_257864010025_S001_CGH_1105_Oct12_2_3, SG11360001_257864010023_S001_CGH_1105_Oct12_1_1, SG11360001_257864010026_S001_CGH_1105_Oct12_1_4, SG11360001_257864010012_S001_CGH_1105_Oct12_1_3
chr12	57550463	57572298	28125		21836	52	SG11360001_257864010012_S001_CGH_1105_Oct12_1_1, SG11360001_257864010023_S001_CGH_1105_Oct12_1_2, SG11360001_257864010012_S001_CGH_1105_Oct12_1_2, SG11360001_257864010025_S001_CGH_1105_Oct12_2_3, SG11360001_257864010025_S001_CGH_1105_Oct12_2_4, SG11360001_257864010027_S001_CGH_1105_Oct12_2_4, SG11360001_257864010026_S001_CGH_1105_Oct12_1_4, SG11360001_257864010023_S001_CGH_1105_Oct12_1_1, SG11360…
chr12	57572113	57572298		3125	186	3	SG11360001_257864010026_S001_CGH_1105_Oct12_2_4
chr12	57572298	57585036	28125		12739	42	SG11360001_257864010012_S001_CGH_1105_Oct12_1_1, SG11360001_257864010023_S001_CGH_1105_Oct12_1_2, SG11360001_257864010012_S001_CGH_1105_Oct12_1_2, SG11360001_257864010025_S001_CGH_1105_Oct12_2_3, SG11360001_257864010025_S001_CGH_1105_Oct12_2_4, SG11360001_257864010027_S001_CGH_1105_Oct12_2_4, SG11360001_257864010026_S001_CGH_1105_Oct12_1_4, SG11360001_257864010023_S001_CGH_1105_Oct12_1_1, SG11360…
chr12	57585036	57590021	31.25		4986	28	SG11360001_257864010012_S001_CGH_1105_Oct12_1_1, SG11360001_257864010023_S001_CGH_1105_Oct12_1_2, SG11360001_257864010012_S001_CGH_1105_Oct12_1_2, SG11360001_257864010027_S001_CGH_1105_Oct12_2_4, SG11360001_257864010025_S001_CGH_1105_Oct12_2_4, SG11360001_257864010025_S001_CGH_1105_Oct12_2_3, SG11360001_257864010023_S001_CGH_1105_Oct12_1_1, SG11360001_257864010026_S001_CGH_1105_Oct12_1_4, SG11360…
chr12	57590021	57606043	34375		16023	79	SG11360001_257864010012_S001_CGH_1105_Oct12_1_1, SG11360001_257864010023_S001_CGH_1105_Oct12_1_2, SG11360001_257864010010_S001_CGH_1105_Oct12_1_1, SG11360001_257864010012_S001_CGH_1105_Oct12_1_2, SG11360001_257864010025_S001_CGH_1105_Oct12_2_3, SG11360001_257864010025_S001_CGH_1105_Oct12_2_4, SG11360001_257864010027_S001_CGH_1105_Oct12_2_4, SG11360001_257864010026_S001_CGH_1105_Oct12_1_4, SG11360…
chr12	57606775	57944160	28125		337386	5	SG11360001_257864010023_S001_CGH_1105_Oct12_1_2, SG11360001_257864010010_S001_CGH_1105_Oct12_1_1, SG11360001_257864010012_S001_CGH_1105_Oct12_1_2, SG11360001_257864010025_S001_CGH_1105_Oct12_2_4, SG11360001_257864010027_S001_CGH_1105_Oct12_2_4, SG11360001_257864010026_S001_CGH_1105_Oct12_1_4, SG11360001_257864010023_S001_CGH_1105_Oct12_1_1, SG11360001_257864010012_S001_CGH_1105_Oct12_1_3, SG11360…
chr12	57944160	57958879	25		14720	13	SG11360001_257864010023_S001_CGH_1105_Oct12_1_2, SG11360001_257864010012_S001_CGH_1105_Oct12_1_2, SG11360001_257864010027_S001_CGH_1105_Oct12_2_4, SG11360001_257864010025_S001_CGH_1105_Oct12_2_4, SG11360001_257864010023_S001_CGH_1105_Oct12_1_1, SG11360001_257864010026_S001_CGH_1105_Oct12_1_4, SG11360001_257864010012_S001_CGH_1105_Oct12_1_3, SG11360001_257864010028_S001_CGH_1105_Oct12_1_4
chr12	57958879	57969454	21875		10576	31	SG11360001_257864010023_S001_CGH_1105_Oct12_1_2, SG11360001_257864010012_S001_CGH_1105_Oct12_1_2, SG11360001_257864010025_S001_CGH_1105_Oct12_2_4, SG11360001_257864010027_S001_CGH_1105_Oct12_2_4, SG11360001_257864010026_S001_CGH_1105_Oct12_1_4, SG11360001_257864010023_S001_CGH_1105_Oct12_1_1, SG11360001_257864010012_S001_CGH_1105_Oct12_1_3
chr12	57969454	57969962	18.75		509	3	SG11360001_257864010023_S001_CGH_1105_Oct12_1_2, SG11360001_257864010012_S001_CGH_1105_Oct12_1_2, SG11360001_257864010027_S001_CGH_1105_Oct12_2_4, SG11360001_257864010025_S001_CGH_1105_Oct12_2_4, SG11360001_257864010023_S001_CGH_1105_Oct12_1_1, SG11360001_257864010012_S001_CGH_1105_Oct12_1_3
chr12	57969962	57970745	12.5		784	4	SG11360001_257864010023_S001_CGH_1105_Oct12_1_2, SG11360001_257864010025_S001_CGH_1105_Oct12_2_4, SG11360001_257864010027_S001_CGH_1105_Oct12_2_4, SG11360001_257864010023_S001_CGH_1105_Oct12_1_1
chr12	57970745	57975316	9375		4572	12	SG11360001_257864010023_S001_CGH_1105_Oct12_1_2, SG11360001_257864010027_S001_CGH_1105_Oct12_2_4, SG11360001_257864010025_S001_CGH_1105_Oct12_2_4
chr12	57975316	57976375	6.25		1060	4	SG11360001_257864010025_S001_CGH_1105_Oct12_2_4, SG11360001_257864010027_S001_CGH_1105_Oct12_2_4
chr12	57976375	58299145	3125		322771	10	SG11360001_257864010025_S001_CGH_1105_Oct12_2_4
chr12	57977069	64673582		3125	6696514	46	SG11360001_257864010014_S001_CGH_1105_Oct12_2_4
chr12	64845740	64846017	18.75		278	3	SG11360001_257864010012_S001_CGH_1105_Oct12_1_1, SG11360001_257864010023_S001_CGH_1105_Oct12_1_2, SG11360001_257864010012_S001_CGH_1105_Oct12_1_2, SG11360001_257864010025_S001_CGH_1105_Oct12_2_4, SG11360001_257864010026_S001_CGH_1105_Oct12_1_4, SG11360001_257864010012_S001_CGH_1105_Oct12_1_3
chr12	64845740	64846017		3125	278	3	SG11360001_257864010014_S001_CGH_1105_Oct12_2_4
chr12	64846017	64853914	3125		7898	4	SG11360001_257864010025_S001_CGH_1105_Oct12_2_4
chr12	64846017	68551894		3125	3705878	73	SG11360001_257864010014_S001_CGH_1105_Oct12_2_4
chr12	68551894	68553428	3125		1535	5	SG11360001_257864010026_S001_CGH_1105_Oct12_1_1
chr12	68551894	85803630		3125	17251737	63	SG11360001_257864010014_S001_CGH_1105_Oct12_2_4
chr12	85803630	88473969		6.25	2670340	61	SG11360001_257864010023_S001_CGH_1105_Oct12_1_2, SG11360001_257864010014_S001_CGH_1105_Oct12_2_4
chr12	88473969	88476812	3125		2844	3	SG11360001_257864010010_S001_CGH_1105_Oct12_1_4
chr12	88473969	88532988		6.25	59020	98	SG11360001_257864010023_S001_CGH_1105_Oct12_1_2, SG11360001_257864010014_S001_CGH_1105_Oct12_2_4
chr12	88532988	88533294		9375	307	4	SG11360001_257864010026_S001_CGH_1105_Oct12_1_1, SG11360001_257864010023_S001_CGH_1105_Oct12_1_2, SG11360001_257864010014_S001_CGH_1105_Oct12_2_4
chr12	88533294	88535620		3125	2327	3	SG11360001_257864010014_S001_CGH_1105_Oct12_2_4
chr12	88535621	88535930	6.25		310	3	SG11360001_257864010014_S001_CGH_1105_Oct12_2_4, SG11360001_257864010027_S001_CGH_1105_Oct12_2_4
chr12	88535931	94529212		3125	5993282	29	SG11360001_257864010014_S001_CGH_1105_Oct12_2_4
chr12	94529212	94621099	3125		91888	28	SG11360001_257864010023_S001_CGH_1105_Oct12_1_2
chr12	94529212	94656364		3125	127153	62	SG11360001_257864010014_S001_CGH_1105_Oct12_2_4
chr12	94656365	94676007	3125		19643	9	SG11360001_257864010014_S001_CGH_1105_Oct12_2_4
chr12	94676007	94676251	6.25		245	3	SG11360001_257864010026_S001_CGH_1105_Oct12_1_1, SG11360001_257864010014_S001_CGH_1105_Oct12_2_4
chr12	94676251	94691297	3125		15047	7	SG11360001_257864010026_S001_CGH_1105_Oct12_1_1
chr12	94676252	106485921		3125	11809670	84	SG11360001_257864010014_S001_CGH_1105_Oct12_2_4
chr12	106751619	106751760	18.75		142	4	SG11360001_257864010012_S001_CGH_1105_Oct12_1_1, SG11360001_257864010023_S001_CGH_1105_Oct12_1_2, SG11360001_257864010012_S001_CGH_1105_Oct12_1_2, SG11360001_257864010025_S001_CGH_1105_Oct12_2_3, SG11360001_257864010025_S001_CGH_1105_Oct12_2_4, SG11360001_257864010012_S001_CGH_1105_Oct12_1_3
chr12	106751619	106751760		3125	142	4	SG11360001_257864010014_S001_CGH_1105_Oct12_2_4
chr12	106751760	106752037	21875		278	4	SG11360001_257864010012_S001_CGH_1105_Oct12_1_1, SG11360001_257864010023_S001_CGH_1105_Oct12_1_2, SG11360001_257864010012_S001_CGH_1105_Oct12_1_2, SG11360001_257864010025_S001_CGH_1105_Oct12_2_4, SG11360001_257864010025_S001_CGH_1105_Oct12_2_3, SG11360001_257864010026_S001_CGH_1105_Oct12_1_4, SG11360001_257864010012_S001_CGH_1105_Oct12_1_3
chr12	106751760	106772173		3125	20414	21	SG11360001_257864010014_S001_CGH_1105_Oct12_2_4
chr12	106772174	106799876	3125		27703	10	SG11360001_257864010014_S001_CGH_1105_Oct12_2_4
chr12	106799877	106848280		3125	48404	26	SG11360001_257864010014_S001_CGH_1105_Oct12_2_4
chr12	106853160	109273936	3125		2420777	28	SG11360001_257864010023_S001_CGH_1105_Oct12_1_1
chr12	109273936	109284116	12.5		10181	15	SG11360001_257864010023_S001_CGH_1105_Oct12_1_2, SG11360001_257864010025_S001_CGH_1105_Oct12_2_4, SG11360001_257864010023_S001_CGH_1105_Oct12_1_1, SG11360001_257864010026_S001_CGH_1105_Oct12_1_4
chr12	109284116	110221119	15625		937004	25	SG11360001_257864010023_S001_CGH_1105_Oct12_1_2, SG11360001_257864010025_S001_CGH_1105_Oct12_2_4, SG11360001_257864010025_S001_CGH_1105_Oct12_2_3, SG11360001_257864010026_S001_CGH_1105_Oct12_1_4, SG11360001_257864010023_S001_CGH_1105_Oct12_1_1
chr12	110221346	110232170	25		10825	23	SG11360001_257864010012_S001_CGH_1105_Oct12_1_1, SG11360001_257864010023_S001_CGH_1105_Oct12_1_2, SG11360001_257864010012_S001_CGH_1105_Oct12_1_2, SG11360001_257864010025_S001_CGH_1105_Oct12_2_4, SG11360001_257864010025_S001_CGH_1105_Oct12_2_3, SG11360001_257864010026_S001_CGH_1105_Oct12_1_4, SG11360001_257864010023_S001_CGH_1105_Oct12_1_1, SG11360001_257864010028_S001_CGH_1105_Oct12_1_4
chr12	110232170	110719642	28125		487473	26	SG11360001_257864010012_S001_CGH_1105_Oct12_1_1, SG11360001_257864010023_S001_CGH_1105_Oct12_1_2, SG11360001_257864010012_S001_CGH_1105_Oct12_1_2, SG11360001_257864010025_S001_CGH_1105_Oct12_2_3, SG11360001_257864010025_S001_CGH_1105_Oct12_2_4, SG11360001_257864010023_S001_CGH_1105_Oct12_1_1, SG11360001_257864010026_S001_CGH_1105_Oct12_1_4, SG11360001_257864010012_S001_CGH_1105_Oct12_1_3, SG11360…
chr12	110719642	110720614	9375		973	3	SG11360001_257864010023_S001_CGH_1105_Oct12_1_2, SG11360001_257864010025_S001_CGH_1105_Oct12_2_4, SG11360001_257864010028_S001_CGH_1105_Oct12_1_4
chr12	110720614	110771688	6.25		51075	22	SG11360001_257864010023_S001_CGH_1105_Oct12_1_2, SG11360001_257864010025_S001_CGH_1105_Oct12_2_4
chr12	110771688	110777530	9375		5843	8	SG11360001_257864010026_S001_CGH_1105_Oct12_1_1, SG11360001_257864010023_S001_CGH_1105_Oct12_1_2, SG11360001_257864010025_S001_CGH_1105_Oct12_2_4
chr12	110777530	111947395	6.25		1169866	61	SG11360001_257864010023_S001_CGH_1105_Oct12_1_2, SG11360001_257864010025_S001_CGH_1105_Oct12_2_4
chr12	111923150	111947395		3125	24246	12	SG11360001_257864010014_S001_CGH_1105_Oct12_2_4
chr12	111947395	111947655	6.25		261	3	SG11360001_257864010023_S001_CGH_1105_Oct12_1_2, SG11360001_257864010025_S001_CGH_1105_Oct12_2_4
chr12	111947395	111947655		12.5	261	3	SG11360001_257864010012_S001_CGH_1105_Oct12_1_1, SG11360001_257864010012_S001_CGH_1105_Oct12_1_2, SG11360001_257864010014_S001_CGH_1105_Oct12_2_4, SG11360001_257864010012_S001_CGH_1105_Oct12_1_3
chr12	111947655	111993621	6.25		45967	33	SG11360001_257864010023_S001_CGH_1105_Oct12_1_2, SG11360001_257864010025_S001_CGH_1105_Oct12_2_4
chr12	111947655	111993621		3125	45967	33	SG11360001_257864010014_S001_CGH_1105_Oct12_2_4
chr12	111993621	112037346	6.25		43726	3	SG11360001_257864010023_S001_CGH_1105_Oct12_1_2, SG11360001_257864010025_S001_CGH_1105_Oct12_2_4
chr12	112037346	112204745	18.75		167400	5	SG11360001_257864010012_S001_CGH_1105_Oct12_1_1, SG11360001_257864010023_S001_CGH_1105_Oct12_1_2, SG11360001_257864010012_S001_CGH_1105_Oct12_1_2, SG11360001_257864010025_S001_CGH_1105_Oct12_2_4, SG11360001_257864010026_S001_CGH_1105_Oct12_1_4, SG11360001_257864010012_S001_CGH_1105_Oct12_1_3
chr12	112204919	117655853	6.25		5450935	57	SG11360001_257864010023_S001_CGH_1105_Oct12_1_2, SG11360001_257864010025_S001_CGH_1105_Oct12_2_4
chr12	117655853	117658073	18.75		2221	6	SG11360001_257864010023_S001_CGH_1105_Oct12_1_2, SG11360001_257864010014_S001_CGH_1105_Oct12_2_4, SG11360001_257864010025_S001_CGH_1105_Oct12_2_4, SG11360001_257864010027_S001_CGH_1105_Oct12_2_4, SG11360001_257864010013_S001_CGH_1105_Oct12_1_1, SG11360001_257864010025_S001_CGH_1105_Oct12_2_2
chr12	117658073	117726071	25		67999	70	SG11360001_257864010014_S001_CGH_1105_Oct12_2_4, SG11360001_257864010023_S001_CGH_1105_Oct12_1_2, SG11360001_257864010013_S001_CGH_1105_Oct12_1_1, SG11360001_257864010027_S001_CGH_1105_Oct12_2_4, SG11360001_257864010025_S001_CGH_1105_Oct12_2_4, SG11360001_257864010025_S001_CGH_1105_Oct12_2_3, SG11360001_257864010012_S001_CGH_1105_Oct12_1_3, SG11360001_257864010025_S001_CGH_1105_Oct12_2_2
chr12	117728321	117769268	12.5		40948	11	SG11360001_257864010023_S001_CGH_1105_Oct12_1_2, SG11360001_257864010025_S001_CGH_1105_Oct12_2_3, SG11360001_257864010025_S001_CGH_1105_Oct12_2_4, SG11360001_257864010012_S001_CGH_1105_Oct12_1_3
chr12	117769268	124118262	6.25		6348995	75	SG11360001_257864010023_S001_CGH_1105_Oct12_1_2, SG11360001_257864010025_S001_CGH_1105_Oct12_2_4
chr12	124196927	124197248	28125		322	5	SG11360001_257864010012_S001_CGH_1105_Oct12_1_1, SG11360001_257864010023_S001_CGH_1105_Oct12_1_2, SG11360001_257864010011_S001_CGH_1105_Oct12_2_4, SG11360001_257864010012_S001_CGH_1105_Oct12_1_2, SG11360001_257864010025_S001_CGH_1105_Oct12_2_4, SG11360001_257864010025_S001_CGH_1105_Oct12_2_3, SG11360001_257864010026_S001_CGH_1105_Oct12_1_4, SG11360001_257864010012_S001_CGH_1105_Oct12_1_3, SG11360…
chr12	124197248	125284665	6.25		1087418	73	SG11360001_257864010023_S001_CGH_1105_Oct12_1_2, SG11360001_257864010025_S001_CGH_1105_Oct12_2_4
chr12	125284665	125348091	9375		63427	22	SG11360001_257864010012_S001_CGH_1105_Oct12_1_1, SG11360001_257864010023_S001_CGH_1105_Oct12_1_2, SG11360001_257864010025_S001_CGH_1105_Oct12_2_4
chr12	125348091	125348422	15625		332	6	SG11360001_257864010012_S001_CGH_1105_Oct12_1_1, SG11360001_257864010023_S001_CGH_1105_Oct12_1_2, SG11360001_257864010025_S001_CGH_1105_Oct12_2_4, SG11360001_257864010026_S001_CGH_1105_Oct12_1_4, SG11360001_257864010012_S001_CGH_1105_Oct12_1_3
chr12	125348422	133731841	3125		8383420	29	SG11360001_257864010023_S001_CGH_1105_Oct12_1_2
chr13	23824645	23945412		3125	120768	36	SG11360001_257864010012_S001_CGH_1105_Oct12_1_2
chr13	23949441	23949694	21875		254	3	SG11360001_257864010012_S001_CGH_1105_Oct12_1_1, SG11360001_257864010010_S001_CGH_1105_Oct12_1_1, SG11360001_257864010011_S001_CGH_1105_Oct12_2_4, SG11360001_257864010023_S001_CGH_1105_Oct12_1_2, SG11360001_257864010012_S001_CGH_1105_Oct12_1_2, SG11360001_257864010026_S001_CGH_1105_Oct12_1_4, SG11360001_257864010012_S001_CGH_1105_Oct12_1_3
chr13	23949441	23949694		6.25	254	3	SG11360001_257864010011_S001_CGH_1105_Oct12_1_2, SG11360001_257864010025_S001_CGH_1105_Oct12_2_2
chr13	23949694	24007813	9375		58120	5	SG11360001_257864010023_S001_CGH_1105_Oct12_1_2, SG11360001_257864010011_S001_CGH_1105_Oct12_2_4, SG11360001_257864010010_S001_CGH_1105_Oct12_1_1
chr13	24007813	28024101	3125		4016289	23	SG11360001_257864010023_S001_CGH_1105_Oct12_1_2
chr13	28024101	28024783	12.5		683	7	SG11360001_257864010012_S001_CGH_1105_Oct12_1_1, SG11360001_257864010023_S001_CGH_1105_Oct12_1_2, SG11360001_257864010012_S001_CGH_1105_Oct12_1_2, SG11360001_257864010026_S001_CGH_1105_Oct12_1_4
chr13	28163240	31318283	3125		3155044	23	SG11360001_257864010023_S001_CGH_1105_Oct12_1_2
chr13	31326317	32984732	3125		1658416	13	SG11360001_257864010023_S001_CGH_1105_Oct12_1_2
chr13	36903533	36903673	12.5		141	3	SG11360001_257864010014_S001_CGH_1105_Oct12_2_4, SG11360001_257864010027_S001_CGH_1105_Oct12_2_4, SG11360001_257864010025_S001_CGH_1105_Oct12_2_3, SG11360001_257864010027_S001_CGH_1105_Oct12_2_2
chr13	36920312	36920979	15625		668	5	SG11360001_257864010012_S001_CGH_1105_Oct12_1_1, SG11360001_257864010023_S001_CGH_1105_Oct12_1_2, SG11360001_257864010012_S001_CGH_1105_Oct12_1_2, SG11360001_257864010026_S001_CGH_1105_Oct12_1_4, SG11360001_257864010012_S001_CGH_1105_Oct12_1_3
chr13	40174958	40175443	6.25		486	3	SG11360001_257864010023_S001_CGH_1105_Oct12_1_2, SG11360001_257864010012_S001_CGH_1105_Oct12_1_2
chr13	40175443	40230022	12.5		54580	7	SG11360001_257864010012_S001_CGH_1105_Oct12_1_1, SG11360001_257864010023_S001_CGH_1105_Oct12_1_2, SG11360001_257864010012_S001_CGH_1105_Oct12_1_2, SG11360001_257864010012_S001_CGH_1105_Oct12_1_3
chr13	40233433	40263780		6.25	30348	25	SG11360001_257864010023_S001_CGH_1105_Oct12_1_2, SG11360001_257864010026_S001_CGH_1105_Oct12_1_4
chr13	40263780	40268644		12.5	4865	4	SG11360001_257864010023_S001_CGH_1105_Oct12_1_2, SG11360001_257864010027_S001_CGH_1105_Oct12_2_4, SG11360001_257864010026_S001_CGH_1105_Oct12_1_4, SG11360001_257864010025_S001_CGH_1105_Oct12_2_3
chr13	40268644	40268890		15625	247	3	SG11360001_257864010025_S001_CGH_1105_Oct12_2_4, SG11360001_257864010027_S001_CGH_1105_Oct12_2_4, SG11360001_257864010023_S001_CGH_1105_Oct12_1_2, SG11360001_257864010026_S001_CGH_1105_Oct12_1_4, SG11360001_257864010025_S001_CGH_1105_Oct12_2_3
chr13	40268890	40293987		12.5	25098	9	SG11360001_257864010025_S001_CGH_1105_Oct12_2_4, SG11360001_257864010023_S001_CGH_1105_Oct12_1_2, SG11360001_257864010026_S001_CGH_1105_Oct12_1_4, SG11360001_257864010025_S001_CGH_1105_Oct12_2_3
chr13	40293987	40365565		9375	71579	16	SG11360001_257864010025_S001_CGH_1105_Oct12_2_4, SG11360001_257864010023_S001_CGH_1105_Oct12_1_2, SG11360001_257864010026_S001_CGH_1105_Oct12_1_4
chr13	40365565	40922161		3125	556597	3	SG11360001_257864010023_S001_CGH_1105_Oct12_1_2
chr13	41363645	41379260	25		15616	6	SG11360001_257864010012_S001_CGH_1105_Oct12_1_1, SG11360001_257864010023_S001_CGH_1105_Oct12_1_2, SG11360001_257864010014_S001_CGH_1105_Oct12_2_4, SG11360001_257864010012_S001_CGH_1105_Oct12_1_2, SG11360001_257864010025_S001_CGH_1105_Oct12_2_4, SG11360001_257864010025_S001_CGH_1105_Oct12_2_3, SG11360001_257864010026_S001_CGH_1105_Oct12_1_4, SG11360001_257864010012_S001_CGH_1105_Oct12_1_3
chr13	41379464	41381491	3125		2028	3	SG11360001_257864010014_S001_CGH_1105_Oct12_2_4
chr13	51483764	51484234	25		471	7	SG11360001_257864010012_S001_CGH_1105_Oct12_1_1, SG11360001_257864010023_S001_CGH_1105_Oct12_1_2, SG11360001_257864010011_S001_CGH_1105_Oct12_2_4, SG11360001_257864010010_S001_CGH_1105_Oct12_1_1, SG11360001_257864010012_S001_CGH_1105_Oct12_1_2, SG11360001_257864010025_S001_CGH_1105_Oct12_2_4, SG11360001_257864010026_S001_CGH_1105_Oct12_1_4, SG11360001_257864010012_S001_CGH_1105_Oct12_1_3
chr13	51483943	51484234		3125	292	5	SG11360001_257864010011_S001_CGH_1105_Oct12_1_4
chr13	60407318	60453585		3125	46268	12	SG11360001_257864010023_S001_CGH_1105_Oct12_1_2
chr13	60453585	60490391		6.25	36807	7	SG11360001_257864010023_S001_CGH_1105_Oct12_1_2, SG11360001_257864010026_S001_CGH_1105_Oct12_1_4
chr13	60490391	60582642		9375	92252	30	SG11360001_257864010012_S001_CGH_1105_Oct12_1_2, SG11360001_257864010023_S001_CGH_1105_Oct12_1_2, SG11360001_257864010026_S001_CGH_1105_Oct12_1_4
chr13	60582642	60683942		6.25	101301	17	SG11360001_257864010023_S001_CGH_1105_Oct12_1_2, SG11360001_257864010026_S001_CGH_1105_Oct12_1_4
chr13	60737819	60738186	3125		368	3	SG11360001_257864010026_S001_CGH_1105_Oct12_1_4
chr13	73633102	73633335	12.5		234	3	SG11360001_257864010012_S001_CGH_1105_Oct12_1_1, SG11360001_257864010012_S001_CGH_1105_Oct12_1_2, SG11360001_257864010026_S001_CGH_1105_Oct12_1_4, SG11360001_257864010012_S001_CGH_1105_Oct12_1_3
chr13	77566005	77566350	9375		346	4	SG11360001_257864010012_S001_CGH_1105_Oct12_1_1, SG11360001_257864010023_S001_CGH_1105_Oct12_1_2, SG11360001_257864010026_S001_CGH_1105_Oct12_1_4
chr13	98623758	98794935	3125		171178	3	SG11360001_257864010025_S001_CGH_1105_Oct12_2_4
chr13	98794935	98795498	15625		564	4	SG11360001_257864010012_S001_CGH_1105_Oct12_1_1, SG11360001_257864010012_S001_CGH_1105_Oct12_1_2, SG11360001_257864010025_S001_CGH_1105_Oct12_2_4, SG11360001_257864010026_S001_CGH_1105_Oct12_1_4, SG11360001_257864010012_S001_CGH_1105_Oct12_1_3
chr13	98795498	99040749	3125		245252	28	SG11360001_257864010025_S001_CGH_1105_Oct12_2_4
chr13	99040749	101227196	6.25		2186448	64	SG11360001_257864010023_S001_CGH_1105_Oct12_1_2, SG11360001_257864010025_S001_CGH_1105_Oct12_2_4
chr13	99227999	101227196		3125	1999198	8	SG11360001_257864010026_S001_CGH_1105_Oct12_1_4
chr13	101227196	102374896	6.25		1147701	7	SG11360001_257864010023_S001_CGH_1105_Oct12_1_2, SG11360001_257864010025_S001_CGH_1105_Oct12_2_4
chr13	102374896	102379180	9375		4285	4	SG11360001_257864010026_S001_CGH_1105_Oct12_1_1, SG11360001_257864010023_S001_CGH_1105_Oct12_1_2, SG11360001_257864010025_S001_CGH_1105_Oct12_2_4
chr13	102379180	102568810	6.25		189631	8	SG11360001_257864010023_S001_CGH_1105_Oct12_1_2, SG11360001_257864010025_S001_CGH_1105_Oct12_2_4
chr13	102568810	102568879	21875		70	3	SG11360001_257864010012_S001_CGH_1105_Oct12_1_1, SG11360001_257864010023_S001_CGH_1105_Oct12_1_2, SG11360001_257864010012_S001_CGH_1105_Oct12_1_2, SG11360001_257864010025_S001_CGH_1105_Oct12_2_4, SG11360001_257864010025_S001_CGH_1105_Oct12_2_3, SG11360001_257864010026_S001_CGH_1105_Oct12_1_4, SG11360001_257864010012_S001_CGH_1105_Oct12_1_3
chr13	102568879	110859932	6.25		8291054	141	SG11360001_257864010023_S001_CGH_1105_Oct12_1_2, SG11360001_257864010025_S001_CGH_1105_Oct12_2_4
chr13	110859138	110859932		3125	795	5	SG11360001_257864010026_S001_CGH_1105_Oct12_1_4
chr13	110859932	110959274	6.25		99343	23	SG11360001_257864010023_S001_CGH_1105_Oct12_1_2, SG11360001_257864010025_S001_CGH_1105_Oct12_2_4
chr13	110959274	110959517	21875		244	3	SG11360001_257864010012_S001_CGH_1105_Oct12_1_1, SG11360001_257864010023_S001_CGH_1105_Oct12_1_2, SG11360001_257864010011_S001_CGH_1105_Oct12_2_4, SG11360001_257864010012_S001_CGH_1105_Oct12_1_2, SG11360001_257864010025_S001_CGH_1105_Oct12_2_4, SG11360001_257864010026_S001_CGH_1105_Oct12_1_4, SG11360001_257864010012_S001_CGH_1105_Oct12_1_3
chr13	110959274	110959517		6.25	244	3	SG11360001_257864010011_S001_CGH_1105_Oct12_1_2, SG11360001_257864010025_S001_CGH_1105_Oct12_2_2
chr13	110960448	111082709	6.25		122262	15	SG11360001_257864010023_S001_CGH_1105_Oct12_1_2, SG11360001_257864010025_S001_CGH_1105_Oct12_2_4
chr13	111082168	111082709		3125	542	4	SG11360001_257864010026_S001_CGH_1105_Oct12_2_3
chr13	111082709	111098226	6.25		15518	21	SG11360001_257864010023_S001_CGH_1105_Oct12_1_2, SG11360001_257864010025_S001_CGH_1105_Oct12_2_4
chr13	111098226	111102129	9375		3904	8	SG11360001_257864010023_S001_CGH_1105_Oct12_1_2, SG11360001_257864010025_S001_CGH_1105_Oct12_2_4, SG11360001_257864010012_S001_CGH_1105_Oct12_1_3
chr13	111102129	111141904	12.5		39776	45	SG11360001_257864010023_S001_CGH_1105_Oct12_1_2, SG11360001_257864010025_S001_CGH_1105_Oct12_2_4, SG11360001_257864010026_S001_CGH_1105_Oct12_1_4, SG11360001_257864010012_S001_CGH_1105_Oct12_1_3
chr13	111141904	111142193	9375		290	5	SG11360001_257864010023_S001_CGH_1105_Oct12_1_2, SG11360001_257864010025_S001_CGH_1105_Oct12_2_4, SG11360001_257864010012_S001_CGH_1105_Oct12_1_3
chr13	111141905	111142193		3125	289	4	SG11360001_257864010026_S001_CGH_1105_Oct12_1_4
chr13	111142194	111160278	12.5		18085	28	SG11360001_257864010023_S001_CGH_1105_Oct12_1_2, SG11360001_257864010025_S001_CGH_1105_Oct12_2_4, SG11360001_257864010026_S001_CGH_1105_Oct12_1_4, SG11360001_257864010012_S001_CGH_1105_Oct12_1_3
chr13	111160278	114963149	6.25		3802872	20	SG11360001_257864010023_S001_CGH_1105_Oct12_1_2, SG11360001_257864010025_S001_CGH_1105_Oct12_2_4
chr14	19434575	20253798	12.5		819224	4	SG11360001_257864010026_S001_CGH_1105_Oct12_1_1, SG11360001_257864010023_S001_CGH_1105_Oct12_1_2, SG11360001_257864010026_S001_CGH_1105_Oct12_1_4, SG11360001_257864010026_S001_CGH_1105_Oct12_2_3
chr14	20253798	20811331	6.25		557534	3	SG11360001_257864010023_S001_CGH_1105_Oct12_1_2, SG11360001_257864010026_S001_CGH_1105_Oct12_1_4
chr14	20811331	20923430	12.5		112100	5	SG11360001_257864010023_S001_CGH_1105_Oct12_1_2, SG11360001_257864010012_S001_CGH_1105_Oct12_1_2, SG11360001_257864010025_S001_CGH_1105_Oct12_2_4, SG11360001_257864010026_S001_CGH_1105_Oct12_1_4
chr14	20923430	20923829	15625		400	5	SG11360001_257864010023_S001_CGH_1105_Oct12_1_2, SG11360001_257864010012_S001_CGH_1105_Oct12_1_2, SG11360001_257864010025_S001_CGH_1105_Oct12_2_4, SG11360001_257864010013_S001_CGH_1105_Oct12_1_1, SG11360001_257864010026_S001_CGH_1105_Oct12_1_4
chr14	20923829	20942807	9375		18979	18	SG11360001_257864010023_S001_CGH_1105_Oct12_1_2, SG11360001_257864010025_S001_CGH_1105_Oct12_2_4, SG11360001_257864010026_S001_CGH_1105_Oct12_1_4
chr14	20942807	21423596	6.25		480790	23	SG11360001_257864010023_S001_CGH_1105_Oct12_1_2, SG11360001_257864010025_S001_CGH_1105_Oct12_2_4
chr14	31494259	31552632	3125		58374	22	SG11360001_257864010025_S001_CGH_1105_Oct12_2_4
chr14	31552632	31552690	28125		59	4	SG11360001_257864010011_S001_CGH_1105_Oct12_1_2, SG11360001_257864010023_S001_CGH_1105_Oct12_1_2, SG11360001_257864010010_S001_CGH_1105_Oct12_2_3, SG11360001_257864010025_S001_CGH_1105_Oct12_2_4, SG11360001_257864010023_S001_CGH_1105_Oct12_1_1, SG11360001_257864010026_S001_CGH_1105_Oct12_2_2, SG11360001_257864010025_S001_CGH_1105_Oct12_2_2, SG11360001_257864010010_S001_CGH_1105_Oct12_1_3, SG11360…
chr14	33707355	34908843	3125		1201489	5	SG11360001_257864010026_S001_CGH_1105_Oct12_1_1
chr14	48492316	50597230		3125	2104915	19	SG11360001_257864010014_S001_CGH_1105_Oct12_2_4
chr14	50597230	50625211		6.25	27982	27	SG11360001_257864010028_S001_CGH_1105_Oct12_1_4, SG11360001_257864010014_S001_CGH_1105_Oct12_2_4
chr14	50625211	50625408	3125		198	3	SG11360001_257864010027_S001_CGH_1105_Oct12_2_4
chr14	50625211	50666621		6.25	41411	24	SG11360001_257864010028_S001_CGH_1105_Oct12_1_4, SG11360001_257864010014_S001_CGH_1105_Oct12_2_4
chr14	50666621	50697920		3125	31300	7	SG11360001_257864010014_S001_CGH_1105_Oct12_2_4
chr14	50697920	50697987	12.5		68	3	SG11360001_257864010012_S001_CGH_1105_Oct12_1_1, SG11360001_257864010012_S001_CGH_1105_Oct12_1_2, SG11360001_257864010026_S001_CGH_1105_Oct12_1_4, SG11360001_257864010012_S001_CGH_1105_Oct12_1_3
chr14	50697920	50769521		3125	71602	28	SG11360001_257864010014_S001_CGH_1105_Oct12_2_4
chr14	50769521	50999835	3125		230315	6	SG11360001_257864010023_S001_CGH_1105_Oct12_1_2
chr14	50769521	50999835		3125	230315	6	SG11360001_257864010014_S001_CGH_1105_Oct12_2_4
chr14	50999835	51027047	6.25		27213	6	SG11360001_257864010023_S001_CGH_1105_Oct12_1_2, SG11360001_257864010025_S001_CGH_1105_Oct12_2_4
chr14	50999835	51733120		3125	733286	48	SG11360001_257864010014_S001_CGH_1105_Oct12_2_4
chr14	53569648	53569860	3125		213	3	SG11360001_257864010026_S001_CGH_1105_Oct12_1_1
chr14	57267801	57272420	9375		4620	9	SG11360001_257864010025_S001_CGH_1105_Oct12_2_3, SG11360001_257864010025_S001_CGH_1105_Oct12_2_4, SG11360001_257864010012_S001_CGH_1105_Oct12_1_3
chr14	61915848	61917526	3125		1679	4	SG11360001_257864010014_S001_CGH_1105_Oct12_2_4
chr14	64701702	64701924	9375		223	3	SG11360001_257864010014_S001_CGH_1105_Oct12_2_4, SG11360001_257864010027_S001_CGH_1105_Oct12_2_4, SG11360001_257864010013_S001_CGH_1105_Oct12_1_1
chr14	67382764	67578722	3125		195959	29	SG11360001_257864010026_S001_CGH_1105_Oct12_1_1
chr14	67991483	68228908	9375		237426	26	SG11360001_257864010023_S001_CGH_1105_Oct12_1_2, SG11360001_257864010025_S001_CGH_1105_Oct12_2_4, SG11360001_257864010025_S001_CGH_1105_Oct12_2_2
chr14	68228908	68235247	12.5		6340	13	SG11360001_257864010023_S001_CGH_1105_Oct12_1_2, SG11360001_257864010014_S001_CGH_1105_Oct12_2_4, SG11360001_257864010025_S001_CGH_1105_Oct12_2_4, SG11360001_257864010025_S001_CGH_1105_Oct12_2_2
chr14	68235247	68256379	9375		21133	41	SG11360001_257864010023_S001_CGH_1105_Oct12_1_2, SG11360001_257864010025_S001_CGH_1105_Oct12_2_4, SG11360001_257864010025_S001_CGH_1105_Oct12_2_2
chr14	68256379	73603125	6.25		5346747	67	SG11360001_257864010023_S001_CGH_1105_Oct12_1_2, SG11360001_257864010025_S001_CGH_1105_Oct12_2_4
chr14	73603125	73603249	9375		125	3	SG11360001_257864010023_S001_CGH_1105_Oct12_1_2, SG11360001_257864010025_S001_CGH_1105_Oct12_2_4, SG11360001_257864010027_S001_CGH_1105_Oct12_2_4
[truncated: 835 more rows]

## Sheet: Supp Table 3
Supplementary Materials S1_Table 3: Copy Number Variant Regions calculated using Genomic Workbench 7.0 Software.
[truncated: 397 more rows]
