# Supplementary material for: Increased copy-number variant load of associated risk genes in sporadic cases of amyotrophic lateral sclerosis
Source: Cell Mol Life Sci. 2024 Jul 27;81(1):316. doi: 10.1007/s00018-024-05335-8 (PMC11335238; doi:10.1007/s00018-024-05335-8)
Supplement: Supplementary file 3 — Supplementary Material 3 [file 18_2024_5335_MOESM3_ESM.xlsx]

## Sheet: Table 1_HumanHap300_SNP array
Supplementary Materials S3_Table 1: SNPs coverage of ALS genes on HumanHap 300 platform
ALSOD CATEGORY	GENE ID	N. OF SNPs	SIZE (bp)	SPACING (bp)	SPACING (Kb)
Definitive	ANXA11	12	54920	4576.67	4.57667
Definitive	C9orf72	6	27321	4553.5	4.5535
Definitive	CHCHD10	0	5973	/	/
Definitive	EPHA4	30	156176	5205.87	5.20587
Definitive	FUS	0	11697	/	/
Definitive	HNRNPA1	0	6896	/	/
Definitive	KIF5A	4	36635	9158.75	9.15875
Definitive	NEK1	7	219355	31336.4	31.3364
Definitive	OPTN	7	38843	5549	5.549
Definitive	PFN1	1	3410	3410	3.41
Definitive	SOD1	1	9310	9310	9.31
Definitive	TARDBP	2	13383	6691.5	6.6915
Definitive	TBK1	5	50229	10045.8	10.0458
Definitive	UBQLN2	0	3418	0	0
Definitive	UNC13A	18	87265	4848.06	4.84806
Definitive	VAPB	7	61980	8854.29	8.85429
Definitive	VCP	0	17186	/	/
Moderate	ANG	4	14795	3698.75	3.69875
Moderate	ARHGEF28	47	315836	6719.91	6.71991
moderate	CDH22	13	134766	10366.6	10.3666
Moderate	CHMP2B	2	28278	14139	14.139
moderate	CNTN6	88	311642	3541.39	3.54139
Moderate	CSNK1G3	9	104947	11660.8	11.6608
Moderate	CX3CR1	2	18242	9121	9.121
Moderate	DAO	8	42112	5264	5.264
Moderate	ERBB4	183	1163120	6355.85	6.35585
Moderate	FIG4	12	134133	11177.8	11.1777
Moderate	GLE1	2	37597	18798.5	18.7985
Moderate	LMNB1	7	60398	8628.29	8.62829
Moderate	SARM1	4	36688	9172	9.172
Moderate	SLCO1B1	16	108045	6752.81	6.75281
Moderate	SQSTM1	5	31691	6338.2	6.3382
Moderate	SS18L1	7	38719	5531.29	5.53129
Strong	ATXN1	10	462380	46238	46.238
Strong	HFE	6	11063	1843.83	1.84383
Strong	NIPA1	9	56729	6303.22	6.30322
Strong	TUBA4A	1	28460	28460	28.46
Clinical Modifier	ATXN2	5	147463	29492.6	29.4926
Tenuous	AGT	12	11775	981.25	0.98125
Tenuous	ALAD	5	15017	3003.4	3.0034
Tenuous	ALS2	5	80636	16127.2	16.1272
Tenuous	APEX1	0	2578	/	/
Tenuous	APOE	0	3640	/	/
Tenuous	AR	3	185997	61999	61.999
Tenuous	B4GALT6	9	63590	7065.56	7.06556
Tenuous	BCL11B	23	102238	4445.13	4.44513
Tenuous	BCL6	4	24351	6087.75	6.08775
Tenuous	CAV1	8	27321	3415.12	3.41513
Tenuous	CCS	1	13199	13199	13.199
Tenuous	CDH13	300	1169797	3899.32	3.89932
Tenuous	CHGB	8	13932	1741.5	1.7415
Tenuous	CNTF	1	45468	45468	45.468
Tenuous	CNTN4	226	959149	4244.02	4.24402
Tenuous	CRIM1	39	195210	5005.38	5.00538
Tenuous	CST3	0	10577	/	/
Tenuous	CYP2D6	0	4408	/	/
Tenuous	DCTN1	1	30934	30934	30.934
Tenuous	DIAPH3	25	498405	19936.2	19.9362
Tenuous	DISC1	8	663821	82977.6	82.9776
Tenuous	DOC2B	0	25618	/	/
Tenuous	DPP6	160	1101814	6886.34	6.88634
Tenuous	DYNC1H1	9	86265	9585	9.585
Tenuous	EFEMP1	10	58173	5817.3	5.8173
Tenuous	ELP3	8	101484	12685.5	12.6855
Tenuous	ERLIN1	3	35936	11978.7	11.9787
Tenuous	EWSR1	3	32518	10839.3	10.8393
Tenuous	FEZF2	0	4644	/	/
Tenuous	FGGY	29	471038	16242.7	16.2427
Tenuous	GARS	3	39353	13117.7	13.1177
Tenuous	GRB14	15	129037	8602.47	8.60247
Tenuous	GRN	1	7857	7857	7.857
Tenuous	HEXA	1	33043	33043	33.043
Tenuous	HNRNPA2B1	1	11603	11603	11.603
Tenuous	ITPR2	95	36635	385.632	0.385632
Tenuous	KDR	9	495790	55087.8	55.0878
Tenuous	KIFAP3	11	163883	14898.5	14.8985
Tenuous	LIF	2	6405	3202.5	3.2025
Tenuous	LIPC	28	158384	5656.57	5.65657
Tenuous	LOX	2	15091	7545.5	7.5455
Tenuous	LUM	1	9203	9203	9.203
Tenuous	MAOB	4	115836	28959	28.959
Tenuous	MAPT	14	133953	9568.07	9.56807
Tenuous	MATR3	4	57920	14480	14.48
Tenuous	NAIP	0	56632	0	0
Tenuous	NEFH	3	6157	2052.33	2.05233
Tenuous	NEFL	0	11161	/	/
Tenuous	NETO1	31	125833	4059.13	4.05913
Tenuous	NT5C1A	1	12918	12918	12.918
Tenuous	OGG1	0	38276	/	/
Tenuous	OMA1	4	131419	32854.8	32.8548
Tenuous	PARK7	1	31215	31215	31.215
Tenuous	PLEKHG5	1	53970	53970	53.97
Tenuous	PON1	7	98686	14098	14.098
Tenuous	PON2	3	30336	10112	10.112
Tenuous	PON3	3	36425	12141.7	12.1417
Tenuous	PRPH	0	3540	/	/
Tenuous	PSEN1	6	87274	14545.7	14.5457
Tenuous	PVR	1	19753	19753	19.753
Tenuous	RAMP3	5	28512	5702.4	5.7024
Tenuous	RBMS1	18	221644	12313.6	12.3136
Tenuous	RNASE2	0	985	/	/
Tenuous	RNF19A	4	79159	19789.8	19.7898
Tenuous	SCN7A	9	90675	10075	10.075
Tenuous	SELL	6	21032	3505.33	3.50533
Tenuous	SEMA6A	32	131319	4103.72	4.10372
Tenuous	SETX	17	93630	5507.65	5.50765
Tenuous	SIGMAR1	0	3088	/	/
Tenuous	SLC1A2	24	168858	7035.75	7.03575
Tenuous	SLC25A43	11	55419	5038.09	5.03809
Tenuous	SLC39A11	71	446764	6292.45	6.29245
Tenuous	SMN1	0	29002	/	/
Tenuous	SMN2	0	29002	/	/
Tenuous	SNCG	2	4643	2321.5	2.3215
Tenuous	SOD2	2	93473	46736.5	46.7365
Tenuous	SOX5	11	421527	38320.6	38.3206
Tenuous	SPAST	3	94027	31342.3	31.3423
Tenuous	SPG11	2	100983	50491.5	50.4915
Tenuous	SPG7	1	66852	66852	66.852
Tenuous	SUSD1	26	134515	5173.65	5.17365
Tenuous	SYNE1	29	516118	17797.2	17.7972
Tenuous	SYT9	53	230265	4344.62	4.34462
Tenuous	TAF15	2	55161	27580.5	27.5805
Tenuous	TRPM7	4	134343	33585.8	33.5857
Tenuous	UBQLN1	5	48241	9648.2	9.6482
Tenuous	USP6NL	2	157809	78904.5	78.9045
Tenuous	VDR	17	101512	5971.29	5.97129
Tenuous	VEGFA	4	16304	4076	4.076
Tenuous	VPS54	8	126927	15865.9	15.8659
Tenuous	ZFP64	8	152646	19080.8	19.0807
Tenuous	ZNF512B	2	92059	46029.5	46.0295
Tenuous	ZNF746	2	25024	12512	12.512
Tenuous	ZSWIM7	2	23158	11579	11.579

## Sheet: Table 2_NeuroArray 2.0
Supplementary Materials_Table 2: Probes coverage of ALS genes on NeuroArray 2.0
ALSOD CATEGORY	GENE ID	N. OF PROBES	SIZE (bp)	SPACING (bp)	SPACING (Kb)	EXONIC REGIONS (bp)	EXONS SPACING (Kb)
Definitive	C9orf72	34	27321	803.559	0.803559	3231	0.0950294
Definitive	CHCHD10	14	2610	186.429	0.186429	670	0.0478571
Definitive	EPHA4	58	156176	2692.69	2.69269	6362	0.10969
Definitive	FUS	37	11697	316.135	0.316135	1824	0.0492973
Definitive	HNRNPA1	26	6896	265.231	0.265231	3675	0.141346
Definitive	KIF5A	78	36635	469.679	0.469679	5750	0.0737179
Definitive	NEK1	97	219355	2261.39	2.26139	14232	0.146722
Definitive	OPTN	46	38843	844.413	0.844413	3521	0.0765435
Definitive	PFN1	9	3410	378.889	0.378889	807	0.0896667
Definitive	SOD1	15	9310	620.667	0.620667	895	0.0596667
Definitive	TARDBP	18	13383	743.5	0.7435	795	0.0441667
Definitive	TBK1	57	50229	881.211	0.881211	2451	0.043
Definitive	UBQLN2	3	4242	1414	1.414	4242	1.414
Definitive	UNC13A	120	87265	727.208	0.727208	9985	0.0832083
Definitive	VAPB	18	61980	3443.33	3.44333	7829	0.434944
Definitive	VCP	51	17186	336.98	0.33698	3746	0.073451
Moderate	ANG	9	14795	1643.89	1.64389	1222	0.135778
Moderate	ARHGEF28	108	315836	2924.41	2.92441	6351	0.0588056
Moderate	CDH22	32	134766	4211.44	4.21144	3897	0.121781
Moderate	CHMP2B	18	28278	1571	1.571	2590	0.143889
Moderate	CNTN6	73	311642	4269.07	4.26907	4065	0.0556849
Moderate	CSNK1G3	43	104947	2440.63	2.44063	4653	0.108209
Moderate	CX3CR1	12	18242	1520.17	1.52017	3255	0.27125
Moderate	DAO	33	42112	1276.12	1.27612	1694	0.0513333
Moderate	ERBB4	88	1163120	13217.3	13.2173	11897	0.135193
Moderate	FIG4	68	134133	1972.54	1.97254	2963	0.0435735
Moderate	GLE1	42	37597	895.167	0.895167	3302	0.078619
Moderate	LMNB1	32	60398	1887.44	1.88744	2890	0.0903125
Moderate	SARM1	44	36688	833.818	0.833818	1921	0.0436591
Moderate	SLCO1B1	45	108045	2401	2.401	2787	0.0619333
Moderate	SQSTM1	26	31691	1218.88	1.21888	2840	0.109231
Moderate	SS18L1	34	38719	1138.79	1.13879	4319	0.127029
Strong	ATXN1	30	462380	15412.7	15.4127	10602	0.3534
Strong	HFE	18	11063	614.611	0.614611	5176	0.287556
Strong	NIPA1	16	56729	3545.56	3.54556	987	0.0616875
Strong	TUBA4A	14	28460	2032.86	2.03286	2499	0.1785
Clinical Modifier	ATXN2	75	147463	1966.17	1.96617	4341	0.05788
Tenuous	AGT	15	11775	785	0.785	2116	0.141067
Tenuous	ALAD	23	15017	652.913	0.652913	3129	0.136043
Tenuous	ALS2	101	80636	798.376	0.798376	6675	0.0660891
Tenuous	APEX1	15	2578	171.867	0.171867	1387	0.0924667
Tenuous	APOE	15	3640	242.667	0.242667	1166	0.0777333
Tenuous	AR	28	185997	6642.75	6.64275	7630	0.2725
Tenuous	B4GALT6	27	63590	2355.19	2.35519	4672	0.173037
Tenuous	BCL11B	18	102238	5679.89	5.67989	8528	0.473778
Tenuous	BCL6	30	24351	811.7	0.8117	3306	0.1102
Tenuous	CAV1	14	27321	1951.5	1.9515	1734	0.123857
Tenuous	CCS	21	13199	628.524	0.628524	1066	0.0507619
Tenuous	CDH13	59	1169797	19827.1	19.8271	2722	0.0461356
Tenuous	CHGB	22	13932	633.273	0.633273	2462	0.111909
Tenuous	CNTF	6	45468	7578	7.578	1902	0.317
Tenuous	CNTN4	59	959149	16256.8	16.2568	5159	0.0874407
Tenuous	CRIM1	52	195210	3754.04	3.75404	6060	0.116538
Tenuous	CST3	12	10577	881.417	0.881417	3286	0.273833
Tenuous	CYP2D6	19	4408	232	0.232	1588	0.0835789
Tenuous	DCTN1	91	30934	339.934	0.339934	4423	0.0486044
Tenuous	DIAPH3	91	498405	5476.98	5.47698	4745	0.0521429
Tenuous	DISC1	53	663821	12524.9	12.5249	7084	0.13366
Tenuous	DOC2B	18	25618	1423.22	1.42322	1094	0.0607778
Tenuous	DPP6	87	1101814	12664.5	12.6645	3606	0.0414483
Tenuous	DYNC1H1	206	86265	418.762	0.418762	14201	0.0689369
Tenuous	EFEMP1	39	58173	1491.62	1.49162	4404	0.112923
Tenuous	ELP3	43	101484	2360.09	2.36009	3148	0.0732093
Tenuous	ERLIN1	33	35936	1088.97	1.08897	3487	0.105667
Tenuous	EWSR1	55	32518	591.236	0.591236	2189	0.0398
Tenuous	FEZF2	12	4644	387	0.387	2112	0.176
Tenuous	FGGY	64	471038	7359.97	7.35997	2455	0.0383594
Tenuous	GARS	52	39353	756.788	0.756788	2639	0.05075
Tenuous	GRB14	37	129037	3487.49	3.48749	2415	0.0652703
Tenuous	GRN	25	7857	314.28	0.31428	2130	0.0852
Tenuous	HEXA	42	33043	786.738	0.786738	4785	0.113929
Tenuous	HNRNPA2B1	30	11603	386.767	0.386767	3664	0.122133
Tenuous	ITPR2	169	36635	216.775	0.216775	12564	0.0743432
Tenuous	KDR	87	495790	5698.74	5.69874	5833	0.067046
Tenuous	KIFAP3	67	163883	2446.01	2.44601	3159	0.0471493
Tenuous	LIF	9	6405	711.667	0.711667	3871	0.430111
Tenuous	LIPC	39	158384	4061.13	4.06113	2559	0.0656154
Tenuous	LOX	21	15091	718.619	0.718619	5076	0.241714
Tenuous	LUM	9	9203	1022.56	1.02256	2671	0.296778
Tenuous	MAOB	57	115836	2032.21	2.03221	2570	0.0450877
Tenuous	MAPT	53	133953	2527.42	2.52742	6815	0.128585
Tenuous	MATR3	56	57920	1034.29	1.03429	5069	0.0905179
Tenuous	NAIP	8	56632	7079	7.079	7093	0.886625
Tenuous	NEFH	12	6157	513.083	0.513083	3795	0.31625
Tenuous	NEFL	15	11161	744.067	0.744067	3584	0.238933
Tenuous	NETO1	42	125833	2996.02	2.99602	2769	0.0659286
Tenuous	NT5C1A	18	12918	717.667	0.717667	1176	0.0653333
Tenuous	OGG1	21	38276	1822.67	1.82267	2225	0.105952
Tenuous	OMA1	27	131419	4867.37	4.86737	1861	0.0689259
Tenuous	PARK7	19	31215	1642.89	1.64289	1088	0.0572632
Tenuous	PLEKHG5	62	53970	870.484	0.870484	4119	0.0664355
Tenuous	PON1	27	98686	3655.04	3.65504	2393	0.0886296
Tenuous	PON2	26	30336	1166.77	1.16677	1610	0.0619231
Tenuous	PON3	28	36425	1300.89	1.30089	1191	0.0425357
Tenuous	PRPH	23	3540	153.913	0.153913	1800	0.0782609
Tenuous	PSEN1	31	87274	2815.29	2.81529	5995	0.193387
Tenuous	PVR	24	19753	823.042	0.823042	5657	0.235708
Tenuous	RAMP3	7	28512	4073.14	4.07314	1323	0.189
Tenuous	RBMS1	40	221644	5541.1	5.5411	4286	0.10715
Tenuous	RNASE2	6	985	164.167	0.164167	720	0.12
Tenuous	RNF19A	37	79159	2139.43	2.13943	4330	0.117027
Tenuous	SCN7A	76	90675	1193.09	1.19309	7465	0.0982237
Tenuous	SELL	27	21032	778.963	0.778963	2358	0.0873333
Tenuous	SEMA6A	55	131319	2387.62	2.38762	4256	0.0773818
Tenuous	SETX	72	93630	1300.42	1.30042	15440	0.214444
Tenuous	SIGMAR1	11	3088	280.727	0.280727	1582	0.143818
Tenuous	SLC1A2	37	168858	4563.73	4.56373	11701	0.316243
Tenuous	SLC25A43	14	55419	3958.5	3.9585	2507	0.179071
Tenuous	SLC39A11	34	446764	13140.1	13.1401	2732	0.0803529
Tenuous	SMN1	2	29002	14501	14.501	1443	0.7215
Tenuous	SMN2	2	29002	14501	14.501	1550	0.775
Tenuous	SNCG	13	4643	357.154	0.357154	756	0.0581538
Tenuous	SOD2	16	93473	5842.06	5.84206	990	0.061875
Tenuous	SOX5	66	421527	6386.77	6.38677	7342	0.111242
Tenuous	SPAST	48	94027	1958.9	1.9589	5268	0.10975
Tenuous	SPG11	120	100983	841.525	0.841525	7772	0.0647667
Tenuous	SPG7	34	66852	1966.24	1.96624	3307	0.0972647
Tenuous	SUSD1	51	134515	2637.55	2.63755	2754	0.054
Tenuous	SYNE1	445	516118	1159.82	1.15982	27475	0.0617416
Tenuous	SYT9	22	230265	10466.6	10.4666	4002	0.181909
Tenuous	TAF15	38	55161	1451.61	1.45161	2162	0.0568947
Tenuous	TRPM7	112	134343	1199.49	1.19949	10382	0.0926964
Tenuous	UBQLN1	33	48241	1461.85	1.46185	3868	0.117212
Tenuous	USP6NL	8	157809	19726.1	19.7261	4709	0.588625
Tenuous	VDR	33	101512	3076.12	3.07612	4606	0.139576
Tenuous	VEGFA	29	16304	562.207	0.562207	1296	0.0446897
Tenuous	VPS54	68	126927	1866.57	1.86657	4337	0.0637794
Tenuous	ZFP64	22	152646	6938.45	6.93845	2545	0.115682
Tenuous	ZNF512B	39	92059	2360.49	2.36049	5982	0.153385
Tenuous	ZNF746	18	25024	1390.22	1.39022	3949	0.219389
Tenuous	ZSWIM7	14	23158	1654.14	1.65414	2020	0.144286
